# Supplementary material for: TCF21+ mesenchymal cells contribute to testis somatic cell development, homeostasis, and regeneration in mice
Source: Nat Commun. 2021 Jun 23;12:3876. doi: 10.1038/s41467-021-24130-8 (PMC8222243; doi:10.1038/s41467-021-24130-8)
Supplement: Supplementary file 3 — Supplementary Dataset1 [file 41467_2021_24130_MOESM3_ESM.xlsx]

## Sheet: TableS1
Table S1. Markers for Somatic Cell Types (Related to Figure 1)
A. Markers for 6 Somatic Cell Types (Related to Figure 1A and 1B)
B. Markers for 4 Somatic Cell Types (Related to Figure 1C and 1D)
C. GO Term Enrichment for TCF21+ Int Population (Related to Figure 1D)

## Sheet: A.6Somatic
A. Markers for 6 Somatic Cell Types (Related to Figure 1A and 1B)								Qianyi	2020-03-06
CellType	gene	p_val	avg_logFC	pct.1	pct.2	p_val_adj
Macrophage	C1qb	3.04996e-87	3.56818	0.907	0.007	6.88224e-83
Macrophage	C1qc	4.44656e-82	3.46935	0.86	0.003	1.00337e-77
Macrophage	Lyz2	1.09496e-79	4.47064	0.86	0.005	2.47078e-75
Macrophage	Ctss	9.0987e-77	3.15916	0.86	0.003	2.05312e-72
Macrophage	C1qa	1.26876e-73	2.77983	0.814	0.002	2.86296e-69
Macrophage	Tyrobp	3.25899e-70	2.58909	0.767	0.001	7.35392e-66
Macrophage	Fcer1g	1.60686e-66	2.83122	0.884	0.02	3.62589e-62
Macrophage	Laptm5	1.95917e-66	2.42987	0.791	0.003	4.42087e-62		CellType	nCell	nMarker
Macrophage	Wfdc17	2.06383e-62	2.93538	0.721	0.003	4.65702e-58		Macrophage	43	224
Macrophage	H2-Ab1	5.59796e-62	3.95779	0.744	0.009	1.26318e-57		Endothelial	151	284
Macrophage	H2-Aa	5.85312e-62	4.02093	0.744	0.006	1.32076e-57		Myoid	49	169
Macrophage	Pf4	9.2511e-60	3.35348	0.698	0.003	2.08751e-55		Unknown	967	274
Macrophage	H2-Eb1	1.08508e-58	3.62452	0.651	0.005	2.44849e-54		Leydig	292	242
Macrophage	Cd74	1.00033e-57	3.93845	0.721	0.008	2.25725e-53		Sertoli	2120	370
Macrophage	Cd68	1.04757e-57	2.28761	0.698	0.003	2.36385e-53
Macrophage	Ctsc	4.73546e-56	2.47459	0.744	0.009	1.06856e-51
Macrophage	Ly86	1.80191e-54	2.16887	0.651	0.001	4.06601e-50
Macrophage	H2-D1	2.75567e-53	2.32117	0.953	0.206	6.21817e-49
Macrophage	Csf1r	6.52283e-53	2.0734	0.651	0.001	1.47188e-48
Macrophage	Cbr2	3.88636e-52	2.64065	0.628	0.002	8.76957e-48
Macrophage	Ccl8	8.20801e-52	3.5151	0.628	0.001	1.85214e-47
Macrophage	Ms4a6c	9.38007e-49	1.88869	0.581	0.001	2.11661e-44
Macrophage	Tmsb4x	1.4858e-48	1.84058	1	0.736	3.35271e-44
Macrophage	Ctsb	2.6118e-48	2.17036	0.791	0.286	5.89354e-44
Macrophage	F13a1	1.08591e-46	2.58661	0.581	0.004	2.45037e-42
Macrophage	H2-K1	1.03249e-45	2.18203	0.907	0.29	2.32981e-41
Macrophage	Ms4a6b	3.29625e-45	1.80164	0.535	0	7.438e-41
Macrophage	B2m	1.85279e-44	2.10946	0.977	0.373	4.18081e-40
Macrophage	Ms4a7	1.42207e-43	2.10129	0.535	0.001	3.20891e-39
Macrophage	Alox5ap	1.91671e-42	1.92065	0.558	0.004	4.32506e-38
Macrophage	Ighm	1.7083e-40	1.78824	0.488	0.001	3.85477e-36
Macrophage	Folr2	3.20506e-40	1.94513	0.512	0.002	7.23222e-36
Macrophage	Clec4n	4.58345e-40	1.72875	0.488	0.001	1.03425e-35
Macrophage	Slfn2	5.97978e-40	1.95276	0.535	0.003	1.34934e-35
Macrophage	Cybb	1.17853e-39	1.92539	0.535	0.006	2.65935e-35
Macrophage	Fcgr3	3.46195e-39	1.77281	0.535	0.003	7.8119e-35
Macrophage	Trem2	7.11851e-38	1.6333	0.442	0.001	1.60629e-33
Macrophage	Rgs10	3.5075e-37	1.96917	0.674	0.025	7.91467e-33
Macrophage	Evi2a	3.58509e-36	1.58629	0.465	0.001	8.08976e-32
Macrophage	Dab2	1.35468e-34	2.36426	0.605	0.055	3.05683e-30
Macrophage	Hexb	2.49307e-33	2.12634	0.628	0.051	5.6256e-29
Macrophage	H2-DMa	3.54586e-33	1.92913	0.535	0.017	8.00123e-29
Macrophage	Hpgds	4.99068e-32	1.45593	0.419	0.001	1.12615e-27
Macrophage	Apoe	5.23879e-32	2.49489	0.791	0.322	1.18213e-27
Macrophage	Unc93b1	9.65647e-32	1.76254	0.605	0.024	2.17898e-27
Macrophage	Ptpn18	1.19648e-31	1.79212	0.512	0.008	2.69987e-27
Macrophage	Grn	1.83428e-30	1.94099	0.628	0.112	4.13906e-26
Macrophage	Cd52	3.05669e-29	2.19942	0.395	0.007	6.89743e-25
Macrophage	Ptpn6	3.4375e-29	1.37376	0.372	0.001	7.75673e-25
Macrophage	Apbb1ip	5.2996e-29	1.65707	0.442	0.006	1.19586e-24
Macrophage	C3ar1	1.15199e-28	1.46693	0.372	0.002	2.59946e-24
Macrophage	Cx3cr1	1.40026e-28	1.78198	0.372	0.001	3.15968e-24
Macrophage	Lcp1	3.40021e-28	1.59431	0.465	0.009	7.67258e-24
Macrophage	Sepp1	7.2704e-28	1.91314	0.791	0.312	1.64056e-23
Macrophage	Clec12a	8.17244e-28	1.21306	0.326	0	1.84411e-23
Macrophage	Ms4a6d	8.17244e-28	1.21013	0.326	0	1.84411e-23
Macrophage	Itm2b	1.53693e-27	1.39966	0.907	0.644	3.46809e-23
Macrophage	Psmb8	4.92932e-26	1.90704	0.581	0.038	1.1123e-21
Macrophage	Cd53	5.77636e-26	1.30562	0.326	0.001	1.30344e-21
Macrophage	Spi1	1.858e-25	1.35626	0.326	0.001	4.19258e-21
Macrophage	Gmfg	4.6711e-25	1.49246	0.349	0.003	1.05403e-20
Macrophage	P2ry12	1.15337e-24	1.15609	0.302	0.001	2.60258e-20
Macrophage	Clec10a	1.20668e-24	1.40605	0.326	0.002	2.72287e-20
Macrophage	Stab1	2.7768e-24	1.72536	0.372	0.006	6.26585e-20
Macrophage	Ptprc	4.62832e-24	1.53573	0.326	0.002	1.04438e-19
Macrophage	Gpr34	1.09332e-23	1.15803	0.279	0	2.46708e-19
Macrophage	Sh3bgrl3	1.18566e-23	1.78598	0.674	0.173	2.67544e-19
Macrophage	Cst3	1.68138e-23	1.3067	1	0.758	3.79403e-19
Macrophage	Gpr65	2.61512e-23	1.56134	0.326	0.003	5.90102e-19
Macrophage	Mrc1	7.49736e-23	1.85768	0.651	0.195	1.69178e-18
Macrophage	Aif1	1.6423e-22	1.70171	0.814	0.16	3.70585e-18
Macrophage	Ehd4	3.33314e-22	1.38472	0.605	0.059	7.52123e-18
Macrophage	Lilrb4	7.49248e-22	1.36409	0.279	0.001	1.69068e-17
Macrophage	Adgre1	9.44733e-22	1.43391	0.256	0.001	2.13179e-17
Macrophage	Lgmn	2.26589e-21	1.63786	0.674	0.162	5.11297e-17
Macrophage	Ly6e	4.3868e-21	1.68097	0.791	0.223	9.89882e-17
Macrophage	Hpgd	2.88017e-20	1.72064	0.628	0.138	6.49911e-16
Macrophage	Timd4	1.26968e-19	0.954613	0.233	0	2.86504e-15
Macrophage	Tnfaip8l2	1.26968e-19	1.06249	0.233	0	2.86504e-15
Macrophage	Clec4a1	1.96917e-19	0.990729	0.256	0.001	4.44344e-15
Macrophage	H2-T23	3.003e-19	1.63045	0.558	0.074	6.77626e-15
Macrophage	Slc9a9	4.08541e-19	1.05181	0.256	0.001	9.21872e-15
Macrophage	Clec4a3	6.26896e-19	1.33032	0.233	0.001	1.41459e-14
Macrophage	Pld4	9.08132e-19	1.38899	0.279	0.003	2.0492e-14
Macrophage	Cd163	9.24908e-19	1.38003	0.233	0.001	2.08706e-14
Macrophage	Gpr183	1.62717e-18	1.25837	0.233	0	3.67172e-14
Macrophage	Myo5a	2.58105e-18	1.50429	0.465	0.049	5.82415e-14
Macrophage	Gm1966	3.61428e-18	1.08659	0.233	0	8.15561e-14
Macrophage	Maf	6.47109e-18	1.70441	0.698	0.146	1.4602e-13
Macrophage	Aim2	2.62424e-17	0.874749	0.233	0.001	5.9216e-13
Macrophage	Arhgap30	3.26301e-17	1.30674	0.256	0.003	7.36297e-13
Macrophage	Rassf4	5.49432e-17	1.13898	0.233	0.002	1.23979e-12
Macrophage	Fcrls	7.63956e-17	0.992425	0.233	0.001	1.72387e-12
Macrophage	Ncf1	8.16937e-17	1.04344	0.209	0	1.84342e-12
Macrophage	Cd300ld	1.94821e-16	0.968652	0.209	0	4.39614e-12
Macrophage	Clec4a2	3.42047e-16	1.32052	0.302	0.007	7.7183e-12
Macrophage	Sirpa	4.95447e-16	1.32377	0.302	0.007	1.11798e-11
Macrophage	Lair1	5.36689e-16	1.16446	0.349	0.016	1.21104e-11
Macrophage	Fcgr1	5.86848e-16	0.916748	0.209	0	1.32422e-11
Macrophage	Ltc4s	8.71422e-16	1.47031	0.302	0.011	1.96636e-11
Macrophage	H2-DMb1	1.17245e-15	1.07254	0.256	0.004	2.64564e-11
Macrophage	Arrb2	3.53128e-15	1.12272	0.326	0.013	7.96834e-11
Macrophage	Cyba	3.61646e-15	1.46966	0.628	0.133	8.16055e-11
Macrophage	Tmem176b	6.76829e-15	1.41744	0.698	0.158	1.52727e-10
Macrophage	Samhd1	3.27755e-14	1.21936	0.512	0.084	7.3958e-10
Macrophage	Plbd1	5.28217e-14	1.42565	0.233	0.026	1.19192e-09
Macrophage	Crip1	5.90047e-14	1.44856	0.674	0.147	1.33144e-09
Macrophage	Colec12	1.07918e-13	0.92699	0.256	0.005	2.43518e-09
Macrophage	Neat1	2.03355e-13	1.45534	0.581	0.148	4.5887e-09
Macrophage	Hcls1	4.02562e-13	0.98834	0.209	0.003	9.08381e-09
Macrophage	Ctsh	8.5538e-13	1.26064	0.419	0.051	1.93016e-08
Macrophage	Lst1	1.13188e-12	1.09724	0.209	0.004	2.55408e-08
Macrophage	Ifi30	1.29777e-12	1.35663	0.302	0.023	2.92843e-08
Macrophage	Man2b1	2.79158e-12	1.13329	0.349	0.074	6.29919e-08
Macrophage	Cd37	4.145e-12	0.876956	0.233	0.006	9.3532e-08
Macrophage	Cfh	4.35925e-12	1.18096	0.535	0.086	9.83664e-08
Macrophage	Rac2	5.32678e-12	0.988383	0.209	0.003	1.20199e-07
Macrophage	Lsp1	7.30574e-12	1.52573	0.256	0.025	1.64854e-07
Macrophage	Sp110	7.68715e-12	0.865981	0.256	0.009	1.73461e-07
Macrophage	Fth1	8.62439e-12	0.900605	0.977	0.749	1.94609e-07
Macrophage	Fau	8.7712e-12	0.90248	0.907	0.606	1.97922e-07
Macrophage	Ctsa	8.88017e-12	1.32679	0.419	0.073	2.00381e-07
Macrophage	Hacd4	9.89715e-12	1.02984	0.256	0.015	2.23329e-07
Macrophage	Snx5	1.02025e-11	1.2875	0.512	0.127	2.3022e-07
Macrophage	Fam213b	1.16101e-11	1.01646	0.279	0.019	2.61982e-07
Macrophage	Rin2	1.58394e-11	1.25315	0.326	0.039	3.57417e-07
Macrophage	Rnase4	1.67466e-11	1.24804	0.651	0.193	3.77886e-07
Macrophage	Arl4c	2.8984e-11	0.935963	0.256	0.013	6.54025e-07
Macrophage	Pycard	3.01585e-11	0.795649	0.279	0.035	6.80527e-07
Macrophage	Ogfrl1	5.17181e-11	1.01964	0.279	0.016	1.16702e-06
Macrophage	Bin1	6.51071e-11	1.17473	0.349	0.038	1.46914e-06
Macrophage	Sat1	6.5666e-11	1.28842	0.535	0.182	1.48175e-06
Macrophage	Clta	7.56251e-11	1.09669	0.651	0.271	1.70648e-06
Macrophage	Tmem106a	1.17095e-10	0.864564	0.233	0.009	2.64226e-06
Macrophage	Mpeg1	1.17689e-10	1.3425	0.349	0.062	2.65564e-06
Macrophage	Cxcl16	1.24789e-10	1.36812	0.349	0.049	2.81586e-06
Macrophage	Atp2b1	1.641e-10	1.07366	0.791	0.365	3.70292e-06
Macrophage	Tmem37	2.42748e-10	0.97271	0.302	0.034	5.4776e-06
Macrophage	Msr1	2.47395e-10	0.970563	0.209	0.006	5.58246e-06
Macrophage	Cotl1	2.51531e-10	1.12005	0.442	0.077	5.6758e-06
Macrophage	Pip4k2a	2.60968e-10	1.19467	0.326	0.052	5.88875e-06
Macrophage	Cfp	2.9272e-10	0.875637	0.233	0.011	6.60522e-06
Macrophage	Gltp	3.13674e-10	0.975661	0.256	0.024	7.07806e-06
Macrophage	Ctsz	3.20653e-10	0.968524	0.442	0.088	7.23554e-06
Macrophage	Irf8	3.94755e-10	1.3757	0.326	0.053	8.90764e-06
Macrophage	Ang	4.40063e-10	0.884889	0.233	0.014	9.93002e-06
Macrophage	Actr3	5.98001e-10	1.2993	0.349	0.144	1.34939e-05
Macrophage	Iigp1	8.01468e-10	1.42474	0.372	0.049	1.80851e-05
Macrophage	Psmb9	8.81989e-10	1.13392	0.326	0.033	1.99021e-05
Macrophage	Rps13	9.9854e-10	0.975515	0.837	0.466	2.25321e-05
Macrophage	Wwp1	1.00449e-09	1.23268	0.395	0.089	2.26663e-05
Macrophage	Tmem176a	1.59747e-09	1.10539	0.512	0.11	3.60469e-05
Macrophage	Nrp1	1.63189e-09	1.07246	0.581	0.17	3.68235e-05
Macrophage	Ier5	1.89324e-09	1.06011	0.279	0.023	4.2721e-05
Macrophage	AW112010	2.27103e-09	1.11925	0.326	0.037	5.12458e-05
Macrophage	Ifngr1	2.38125e-09	0.91355	0.488	0.139	5.37329e-05
Macrophage	Psmb10	2.73269e-09	1.06862	0.395	0.082	6.16632e-05
Macrophage	Ifi27l2a	3.80543e-09	1.24243	0.395	0.059	8.58695e-05
Macrophage	Mylip	3.80762e-09	0.894336	0.256	0.015	8.59189e-05
Macrophage	Trf	6.3527e-09	0.938116	0.442	0.107	0.000143349
Macrophage	Scamp2	7.09943e-09	0.971152	0.628	0.216	0.000160199
Macrophage	Fyb	7.81311e-09	0.873515	0.558	0.158	0.000176303
Macrophage	Parp14	8.48598e-09	0.848133	0.233	0.016	0.000191486
Macrophage	Itsn1	1.09417e-08	0.937518	0.349	0.056	0.0002469
Macrophage	Fcgr2b	1.14471e-08	1.11528	0.419	0.07	0.000258305
Macrophage	Cd63	1.19451e-08	0.95961	0.698	0.251	0.00026954
Macrophage	Rnf130	1.40614e-08	0.924185	0.558	0.203	0.000317295
Macrophage	Fam46a	2.50728e-08	1.07466	0.349	0.05	0.000565769
Macrophage	Fli1	2.63709e-08	0.902089	0.256	0.02	0.000595059
Macrophage	Stard3nl	2.88152e-08	0.958421	0.326	0.059	0.000650215
Macrophage	Gusb	4.34679e-08	0.874911	0.302	0.051	0.000980854
Macrophage	Arpc2	6.12886e-08	0.811835	0.767	0.53	0.00138298
Macrophage	Blvrb	9.2003e-08	1.01452	0.512	0.174	0.00207605
Macrophage	Syk	9.49937e-08	0.873461	0.233	0.018	0.00214353
Macrophage	Fxyd2	1.18325e-07	0.943051	0.233	0.018	0.00267
Macrophage	Rps27	1.19951e-07	0.788468	0.953	0.651	0.00270668
Macrophage	Ifi204	1.24781e-07	0.90701	0.326	0.044	0.00281568
Macrophage	Capza2	1.53801e-07	0.857769	0.558	0.25	0.00347051
Macrophage	Sh3bgrl	1.54553e-07	0.836215	0.628	0.231	0.00348748
Macrophage	Vamp8	1.8052e-07	0.999948	0.488	0.192	0.00407344
Macrophage	Ostf1	1.96493e-07	0.86002	0.395	0.092	0.00443388
Macrophage	Snx2	2.55091e-07	1.11081	0.349	0.076	0.00575612
Macrophage	Gbp7	2.96159e-07	1.11289	0.349	0.077	0.00668282
Macrophage	Pid1	3.41717e-07	0.920932	0.233	0.021	0.00771084
Macrophage	Arhgdib	3.72087e-07	0.929309	0.442	0.113	0.00839614
Macrophage	Rap1b	4.45919e-07	1.03113	0.488	0.218	0.0100622
Macrophage	Prr13	5.07721e-07	0.84796	0.349	0.08	0.0114567
Macrophage	Psme1	5.28314e-07	0.93809	0.512	0.188	0.0119214
Macrophage	Stat1	6.53976e-07	1.09949	0.372	0.101	0.014757
Macrophage	Mafb	8.21819e-07	0.856889	0.372	0.091	0.0185444
Macrophage	Camk1	8.54166e-07	0.826328	0.279	0.039	0.0192742
Macrophage	Cd36	9.45353e-07	1.03861	0.326	0.053	0.0213319
Macrophage	Mef2c	1.35243e-06	1.1533	0.372	0.11	0.0305175
Macrophage	Anxa5	1.44787e-06	0.89532	0.581	0.262	0.0326711
Macrophage	Klf6	2.17231e-06	0.89696	0.488	0.268	0.0490182
Macrophage	Gngt2	2.21666e-06	0.875228	0.256	0.031	0.050019
Macrophage	Iqgap1	2.25702e-06	1.03097	0.419	0.168	0.0509296
Macrophage	Tm6sf1	2.31787e-06	1.02481	0.256	0.043	0.0523028
Macrophage	Mndal	2.5514e-06	0.861067	0.349	0.077	0.0575724
Macrophage	Bst2	2.84957e-06	0.78841	0.326	0.09	0.0643005
Macrophage	Marcks	3.27113e-06	0.80331	0.674	0.471	0.0738131
Macrophage	Sec11c	4.87587e-06	0.894406	0.349	0.109	0.110024
Macrophage	Ninj1	6.36984e-06	0.912867	0.349	0.127	0.143735
Macrophage	Fam105a	6.56646e-06	0.802922	0.256	0.054	0.148172
Macrophage	Gdi2	7.98497e-06	0.736222	0.581	0.269	0.180181
Macrophage	Hexa	8.01921e-06	0.890236	0.465	0.224	0.180953
Macrophage	Limd2	9.65103e-06	0.861857	0.349	0.102	0.217775
Macrophage	Lgals3	1.08337e-05	0.828365	0.233	0.03	0.244462
Macrophage	Serinc3	1.13891e-05	0.717223	0.744	0.46	0.256995
Macrophage	Ftl1	1.71399e-05	0.745756	0.512	0.212	0.386763
Macrophage	Lamp2	2.08408e-05	0.74299	0.558	0.27	0.470274
Macrophage	Syngr2	2.6305e-05	0.88237	0.349	0.128	0.593572
Macrophage	Txnip	3.93704e-05	0.703267	0.512	0.237	0.888394
Macrophage	Cd47	4.43812e-05	0.869267	0.535	0.216	1
Macrophage	Shisa5	4.46045e-05	0.704347	0.326	0.099	1
Macrophage	Lipa	7.34641e-05	0.733793	0.302	0.091	1
Macrophage	Tpd52	0.000105512	0.759504	0.395	0.144	1
Macrophage	Cnn2	0.000170014	0.76169	0.302	0.073	1
Macrophage	Rpl30	0.000205273	0.698141	0.744	0.52	1
Macrophage	Klf2	0.00025681	0.792658	0.442	0.166	1
Macrophage	Atp6v1a	0.000405112	0.707008	0.372	0.143	1
Macrophage	Cltc	0.000545843	0.715573	0.419	0.215	1
Macrophage	Zeb2	0.00149039	0.743324	0.419	0.213	1
Macrophage	Fcgrt	0.00203089	0.730443	0.326	0.114	1
Endothelial	Abcb1a	8.15788e-214	2.88611	0.868	0.001	1.84083e-209
Endothelial	Ptprb	2.53305e-183	2.69115	0.795	0.003	5.71582e-179
Endothelial	Ly6c1	1.10496e-170	2.79378	0.914	0.05	2.49333e-166
Endothelial	Egfl7	1.32011e-163	2.31268	0.709	0.003	2.97883e-159
Endothelial	Pcp4l1	2.6864e-148	2.35177	0.788	0.022	6.06185e-144
Endothelial	Ptn	5.45068e-143	2.9706	0.735	0.016	1.22995e-138
Endothelial	Adgrf5	4.62727e-142	2.24214	0.656	0.003	1.04414e-137
Endothelial	Ehd4	2.81116e-140	2.50794	0.755	0.036	6.34338e-136
Endothelial	Ctla2a	1.69766e-139	2.19314	0.623	0.002	3.83076e-135
Endothelial	Cldn5	7.12103e-138	2.08144	0.616	0.001	1.60686e-133
Endothelial	Flt1	9.00302e-123	1.96911	0.596	0.004	2.03153e-118
Endothelial	Esam	2.21166e-121	1.9393	0.629	0.007	4.99061e-117
Endothelial	Mal	1.12383e-117	2.07082	0.596	0.006	2.53592e-113
Endothelial	Cd93	1.40272e-116	2.05757	0.583	0.005	3.16524e-112
Endothelial	Mmrn2	6.29823e-115	1.72146	0.517	0	1.42119e-110
Endothelial	Igfbp7	1.7269e-111	1.8978	0.987	0.479	3.89674e-107
Endothelial	Kdr	9.86994e-108	1.82096	0.563	0.009	2.22715e-103
Endothelial	Vwf	1.14401e-107	1.80717	0.523	0.003	2.58145e-103
Endothelial	Emcn	1.65274e-105	1.73136	0.483	0.001	3.72941e-101
Endothelial	Fam101b	2.96751e-105	1.9596	0.55	0.009	6.69619e-101
Endothelial	Abcg2	1.01985e-101	1.90517	0.589	0.016	2.30129e-97
Endothelial	Erg	4.39452e-101	1.61884	0.483	0.002	9.91624e-97
Endothelial	Podxl	3.94266e-100	1.5418	0.457	0	8.89662e-96
Endothelial	Tspan13	5.54785e-100	1.79372	0.53	0.008	1.25187e-95
Endothelial	Sox18	6.19017e-99	1.6062	0.464	0.001	1.39681e-94
Endothelial	Tm4sf1	1.06681e-96	2.06066	0.682	0.039	2.40726e-92
Endothelial	Ly6e	2.40892e-96	1.87767	0.861	0.202	5.43572e-92
Endothelial	Pecam1	4.53085e-92	1.64153	0.457	0.002	1.02239e-87
Endothelial	Ets1	1.30079e-90	1.73296	0.55	0.014	2.93523e-86
Endothelial	Cxcl12	3.32048e-89	2.04612	0.781	0.135	7.49267e-85
Endothelial	C130074G19Rik	5.62896e-89	2.01123	0.649	0.071	1.27017e-84
Endothelial	Tmem88	2.11836e-88	1.59027	0.49	0.009	4.78008e-84
Endothelial	Palmd	2.14092e-86	1.62926	0.457	0.006	4.83098e-82
Endothelial	Sox17	2.98823e-86	1.52361	0.437	0.003	6.74294e-82
Endothelial	Slco1a4	2.30316e-84	1.89023	0.47	0.01	5.19709e-80
Endothelial	Nfib	3.72788e-82	1.8354	0.762	0.137	8.41196e-78
Endothelial	Fli1	8.49273e-82	1.54841	0.444	0.005	1.91639e-77
Endothelial	Myct1	1.25797e-81	1.30645	0.384	0.001	2.8386e-77
Endothelial	Slc9a3r2	7.17087e-81	1.79943	0.576	0.031	1.61811e-76
Endothelial	Cdh5	2.98646e-79	1.77404	0.576	0.034	6.73894e-75
Endothelial	Tmsb4x	1.33416e-78	1.1696	0.993	0.728	3.01054e-74
Endothelial	Icam2	1.64823e-76	1.2148	0.377	0.001	3.71923e-72
Endothelial	Tek	3.74818e-75	1.33986	0.397	0.003	8.45777e-71
Endothelial	Nrp1	8.47767e-75	1.6931	0.815	0.147	1.91299e-70
Endothelial	Gimap6	4.05971e-74	1.38573	0.364	0.001	9.16073e-70
Endothelial	Slc39a8	1.22388e-72	1.70625	0.424	0.012	2.76168e-68
Endothelial	Tcf4	2.21464e-72	1.47637	0.821	0.394	4.99735e-68
Endothelial	Ramp2	7.50947e-71	1.68611	0.616	0.057	1.69451e-66
Endothelial	Rgs5	1.27267e-70	1.81771	0.45	0.015	2.87178e-66
Endothelial	Mfsd2a	2.62053e-70	1.7321	0.464	0.03	5.91323e-66
Endothelial	Tie1	4.16239e-70	1.18901	0.331	0	9.39244e-66
Endothelial	Timp3	2.68467e-69	1.73317	0.801	0.24	6.05796e-65
Endothelial	H2-D1	7.90832e-69	1.56315	0.808	0.189	1.78451e-64
Endothelial	Ushbp1	1.95126e-68	1.17137	0.331	0.001	4.40301e-64
Endothelial	Eng	3.12509e-67	1.4564	0.437	0.012	7.05177e-63
Endothelial	Ifitm3	1.33758e-66	1.42989	0.881	0.226	3.01826e-62
Endothelial	Car4	6.61814e-65	1.59322	0.305	0.001	1.49338e-60
Endothelial	Rbp7	2.98235e-64	1.57798	0.318	0.001	6.72968e-60
Endothelial	Bsg	1.67351e-63	1.40848	0.722	0.343	3.77628e-59
Endothelial	Nostrin	4.78762e-63	1.39561	0.358	0.005	1.08033e-58
Endothelial	Ier3	2.82913e-62	1.87292	0.536	0.069	6.38394e-58
Endothelial	Gbp4	3.88666e-61	1.28906	0.331	0.003	8.77025e-57
Endothelial	Itm2a	6.56542e-61	1.48043	0.51	0.034	1.48149e-56
Endothelial	S100a13	2.48895e-59	1.47272	0.576	0.067	5.61632e-55
Endothelial	Cd200	2.9242e-59	1.25064	0.828	0.187	6.59846e-55
Endothelial	Sorbs2	1.88629e-58	1.51884	0.49	0.049	4.25642e-54
Endothelial	Sp100	2.73335e-58	1.45506	0.437	0.021	6.16781e-54
Endothelial	Clic5	3.67273e-58	1.31493	0.331	0.004	8.28751e-54
Endothelial	Gbp9	1.61793e-57	1.0496	0.291	0.001	3.65085e-53
Endothelial	Adgrl4	3.1031e-57	1.08704	0.265	0	7.00214e-53
Endothelial	Nxpe2	1.04832e-56	1.13313	0.278	0.001	2.36554e-52
Endothelial	Crip1	8.61044e-56	1.37041	0.715	0.129	1.94295e-51
Endothelial	Gimap4	3.99312e-55	1.20935	0.265	0	9.01047e-51
Endothelial	Gng11	4.08034e-55	1.50434	0.523	0.05	9.20728e-51
Endothelial	Clec14a	9.84693e-55	1.1792	0.285	0.002	2.22196e-50
Endothelial	Rps21	6.05896e-54	1.0333	0.94	0.623	1.3672e-49
Endothelial	Gbp7	9.56757e-54	1.51641	0.51	0.061	2.15892e-49
Endothelial	Rasip1	3.35424e-53	1.2785	0.358	0.013	7.56884e-49
Endothelial	H2-Q7	6.47005e-53	1.14835	0.298	0.003	1.45997e-48
Endothelial	Ccnd1	6.76719e-52	1.52367	0.397	0.02	1.52702e-47
Endothelial	Ptma	1.06097e-51	1.04448	0.894	0.618	2.39407e-47
Endothelial	H2-K1	2.76086e-51	1.33594	0.801	0.275	6.22988e-47
Endothelial	Sparcl1	3.21312e-51	0.799856	0.927	0.335	7.2504e-47
Endothelial	Afap1l1	5.53144e-51	1.03678	0.291	0.003	1.24817e-46
Endothelial	Tagln2	5.41925e-50	1.32644	0.523	0.056	1.22285e-45
Endothelial	Epas1	6.77429e-50	1.45145	0.57	0.105	1.52862e-45
Endothelial	Slc7a5	1.07789e-49	1.42685	0.623	0.16	2.43226e-45
Endothelial	Ecscr	2.00561e-49	1.2543	0.344	0.012	4.52565e-45
Endothelial	Limch1	4.47892e-49	1.34682	0.411	0.026	1.01067e-44
Endothelial	Rps8	7.61094e-49	0.908174	0.954	0.666	1.71741e-44
Endothelial	Cyyr1	1.07346e-47	0.919864	0.258	0.002	2.42227e-43
Endothelial	Lrrfip1	1.16146e-47	1.23033	0.371	0.018	2.62084e-43
Endothelial	Iigp1	1.40954e-47	1.42407	0.444	0.036	3.18064e-43
Endothelial	Pdgfb	3.03649e-47	0.933165	0.245	0.001	6.85184e-43
Endothelial	Ier5	1.73009e-46	1.21792	0.331	0.012	3.90396e-42
Endothelial	Rasgrp3	1.92256e-46	0.963814	0.265	0.003	4.33826e-42
Endothelial	Mgll	2.63337e-46	1.4484	0.45	0.053	5.94221e-42
Endothelial	Ly6a	3.27809e-46	1.07219	0.649	0.13	7.39701e-42
Endothelial	B2m	9.45506e-46	1.11001	0.901	0.357	2.13353e-41
Endothelial	Fgd5	2.47594e-45	0.906836	0.212	0	5.58697e-41
Endothelial	Fnbp1l	3.1851e-45	1.32856	0.437	0.044	7.18718e-41
Endothelial	Tpm4	7.13669e-45	1.29889	0.636	0.143	1.6104e-40
Endothelial	Uaca	9.36294e-45	1.2783	0.477	0.06	2.11275e-40
Endothelial	Fos	2.31064e-44	1.41798	0.788	0.286	5.21396e-40
Endothelial	Plk2	3.57235e-44	1.41479	0.457	0.061	8.061e-40
Endothelial	Crip2	4.3121e-44	1.348	0.556	0.099	9.73025e-40
Endothelial	Mndal	6.73835e-44	1.29014	0.503	0.062	1.52051e-39
Endothelial	Slfn5	1.11819e-43	1.30476	0.444	0.043	2.5232e-39
Endothelial	Apbb2	3.27609e-43	1.18009	0.344	0.019	7.39249e-39
Endothelial	Slc6a6	5.283e-43	1.70983	0.424	0.099	1.19211e-38
Endothelial	Actn4	5.99333e-43	1.27983	0.669	0.252	1.3524e-38
Endothelial	Aoc3	1.36088e-42	1.10523	0.364	0.023	3.07082e-38
Endothelial	Col4a1	1.41362e-42	1.3764	0.623	0.135	3.18983e-38
Endothelial	Robo4	1.73909e-42	0.982635	0.258	0.006	3.92425e-38
Endothelial	Msn	2.97314e-42	1.33385	0.536	0.084	6.70889e-38
Endothelial	Rps24	6.6805e-42	0.838205	0.94	0.696	1.50746e-37
Endothelial	Vim	7.9451e-42	0.995155	0.894	0.536	1.79281e-37
Endothelial	Myl6	3.18379e-41	1.14776	0.742	0.271	7.18423e-37
Endothelial	Tnfrsf19	4.64395e-41	0.915113	0.205	0.001	1.04791e-36
Endothelial	Clic4	6.97447e-41	1.25239	0.517	0.086	1.57379e-36
Endothelial	Plxnd1	1.06364e-40	1.15438	0.325	0.018	2.4001e-36
Endothelial	S1pr1	1.20815e-40	1.07772	0.291	0.01	2.7262e-36
Endothelial	Ets2	1.62447e-40	0.958887	0.285	0.009	3.66562e-36
Endothelial	Eogt	1.9859e-40	1.02198	0.285	0.012	4.48117e-36
Endothelial	Sdpr	2.32048e-40	1.3773	0.51	0.079	5.23616e-36
Endothelial	Myh9	2.75529e-40	1.26932	0.483	0.072	6.21731e-36
Endothelial	Rps19	7.37651e-40	0.895812	0.934	0.623	1.66451e-35
Endothelial	Gbp3	8.85603e-40	1.16418	0.338	0.023	1.99836e-35
Endothelial	Mecom	9.37818e-40	0.722013	0.205	0.001	2.11619e-35
Endothelial	Irx3	1.09845e-39	0.856384	0.205	0.001	2.47866e-35
Endothelial	Gm8995	1.16819e-39	0.953882	0.238	0.004	2.63602e-35
Endothelial	Ptp4a3	1.80214e-39	1.16202	0.364	0.033	4.06653e-35
Endothelial	S100a16	4.79535e-39	1.19863	0.444	0.053	1.08207e-34
Endothelial	Elk3	7.80124e-39	0.953734	0.272	0.009	1.76035e-34
Endothelial	Rps27	3.65445e-38	0.876873	0.96	0.641	8.24627e-34
Endothelial	Jun	6.32143e-38	1.2096	0.808	0.34	1.42643e-33
Endothelial	Rps3	8.10934e-38	0.912669	0.881	0.527	1.82987e-33
Endothelial	Isg15	1.58031e-37	0.992184	0.272	0.01	3.56596e-33
Endothelial	Id3	2.45409e-37	0.949474	0.709	0.202	5.53765e-33
Endothelial	Grrp1	3.46708e-37	0.925867	0.245	0.006	7.82347e-33
Endothelial	Pcdh17	5.53145e-37	0.968756	0.212	0.003	1.24817e-32
Endothelial	Gimap5	8.38557e-37	0.778793	0.212	0.002	1.8922e-32
Endothelial	Rpl18a	2.31126e-36	0.845107	0.914	0.591	5.21536e-32
Endothelial	Mef2c	2.73486e-36	1.18256	0.497	0.096	6.17122e-32
Endothelial	Ptms	3.01453e-36	1.11697	0.636	0.175	6.80228e-32
Endothelial	Rps9	3.06496e-36	0.845754	0.94	0.609	6.91608e-32
Endothelial	Cd34	3.55234e-36	0.972092	0.695	0.196	8.01585e-32
Endothelial	Sepp1	3.58522e-36	1.03426	0.808	0.297	8.09006e-32
Endothelial	Socs2	4.81097e-36	1.0285	0.344	0.03	1.0856e-31
Endothelial	Sptbn1	6.15935e-35	0.913869	0.815	0.491	1.38986e-30
Endothelial	Gnb4	8.18034e-35	0.946214	0.291	0.017	1.84589e-30
Endothelial	Bst2	1.26451e-34	1.17263	0.45	0.077	2.85337e-30
Endothelial	Fmnl3	2.56728e-34	0.766249	0.205	0.003	5.79307e-30
Endothelial	Tril	2.88213e-34	0.757498	0.252	0.013	6.50352e-30
Endothelial	Srgn	4.49802e-34	1.24154	0.404	0.056	1.01498e-29
Endothelial	Scarf1	1.5364e-33	0.753245	0.219	0.005	3.46689e-29
Endothelial	Col4a2	7.97328e-33	1.20773	0.53	0.113	1.79917e-28
Endothelial	Rpl37a	8.60092e-33	0.890987	0.834	0.496	1.9408e-28
Endothelial	Mcam	8.77157e-33	0.868826	0.212	0.005	1.9793e-28
Endothelial	Arhgef15	1.4848e-32	0.830569	0.225	0.006	3.35045e-28
Endothelial	Tmsb10	7.80631e-32	1.1138	0.629	0.292	1.76149e-27
Endothelial	Rpl31	1.24316e-31	0.831801	0.887	0.53	2.80519e-27
Endothelial	Anp32a	2.35563e-31	1.02169	0.755	0.34	5.31548e-27
Endothelial	Hbegf	3.60218e-31	1.05086	0.265	0.017	8.12833e-27
Endothelial	Maoa	7.48065e-31	1.02097	0.305	0.026	1.68801e-26
Endothelial	H2-Q4	1.79004e-30	0.863995	0.212	0.007	4.03924e-26
Endothelial	Iqgap1	5.16322e-30	1.10152	0.543	0.155	1.16508e-25
Endothelial	Rpl32	5.82441e-30	0.741007	0.94	0.668	1.31428e-25
Endothelial	Klf7	6.44293e-30	1.00063	0.411	0.063	1.45385e-25
Endothelial	Rpl36a	8.91952e-30	0.846375	0.788	0.365	2.01269e-25
Endothelial	Rpl34	2.5016e-29	0.885578	0.828	0.441	5.64486e-25
Endothelial	Klf2	3.11716e-29	1.14721	0.57	0.152	7.03388e-25
Endothelial	Dusp1	3.69242e-29	1.05482	0.444	0.081	8.33196e-25
Endothelial	Psmb8	4.11299e-29	0.999535	0.311	0.033	9.28097e-25
Endothelial	Foxp1	4.16345e-29	1.13076	0.444	0.088	9.39483e-25
Endothelial	Ctnnb1	7.97917e-29	1.01358	0.616	0.213	1.8005e-24
Endothelial	Reep3	8.7415e-29	1.05204	0.47	0.102	1.97252e-24
Endothelial	Ifi203	1.15878e-28	1.00035	0.377	0.054	2.61478e-24
Endothelial	Gpcpd1	2.33448e-28	1.20142	0.457	0.145	5.26775e-24
Endothelial	Lef1	2.50932e-28	0.841741	0.265	0.019	5.66227e-24
Endothelial	Slc3a2	8.25474e-28	0.9796	0.642	0.264	1.86268e-23
Endothelial	Prkcdbp	1.22656e-27	1.02744	0.49	0.112	2.76774e-23
Endothelial	Hspg2	1.05199e-26	1.04037	0.371	0.057	2.37382e-22
Endothelial	Tgm2	1.39913e-26	1.02525	0.411	0.078	3.15713e-22
Endothelial	Oaz2	1.55001e-26	1.06749	0.51	0.154	3.4976e-22
Endothelial	Wwtr1	1.07036e-25	0.877698	0.285	0.029	2.41528e-21
Endothelial	Rps4x	1.18e-25	0.825096	0.788	0.376	2.66268e-21
Endothelial	Rpl37	1.23257e-25	0.709076	0.848	0.506	2.78129e-21
Endothelial	Trim30a	2.10652e-25	0.849963	0.252	0.02	4.75337e-21
Endothelial	Vamp5	3.08624e-25	1.01299	0.391	0.075	6.96409e-21
Endothelial	Rpl6	4.08507e-25	0.767134	0.815	0.49	9.21795e-21
Endothelial	Cgnl1	5.44115e-25	1.0901	0.49	0.15	1.2278e-20
Endothelial	Rps15a	6.34533e-25	0.714433	0.861	0.585	1.43182e-20
Endothelial	Fosb	1.34254e-24	1.15162	0.556	0.184	3.02945e-20
Endothelial	Lama4	1.63177e-24	1.01644	0.331	0.048	3.68209e-20
Endothelial	Zfp36l1	2.13583e-24	0.926712	0.583	0.187	4.81951e-20
Endothelial	Rps15	3.54195e-24	0.757412	0.854	0.537	7.9924e-20
Endothelial	Fam198b	6.07331e-24	0.995364	0.344	0.057	1.37044e-19
Endothelial	Btg2	6.09069e-24	1.15608	0.45	0.115	1.37436e-19
Endothelial	Ppic	6.73845e-24	0.964225	0.338	0.051	1.52053e-19
Endothelial	Sept7	9.70446e-24	0.838217	0.748	0.437	2.18981e-19
Endothelial	Fermt2	1.06734e-23	0.949029	0.563	0.207	2.40846e-19
Endothelial	Rps7	1.38718e-23	0.73559	0.841	0.509	3.13017e-19
Endothelial	Calcrl	1.41968e-23	0.888957	0.325	0.048	3.20352e-19
Endothelial	Rps11	1.75573e-23	0.743653	0.768	0.469	3.9618e-19
Endothelial	Sgk1	2.50244e-23	0.943178	0.291	0.05	5.64676e-19
Endothelial	Klf4	6.6786e-23	0.723341	0.623	0.226	1.50703e-18
Endothelial	Rpl17	1.03803e-22	0.715213	0.854	0.546	2.34231e-18
Endothelial	Epn2	1.06276e-22	0.890499	0.351	0.061	2.39811e-18
Endothelial	Adam15	1.30748e-22	0.830722	0.238	0.021	2.95034e-18
Endothelial	Pam	2.09652e-22	0.928715	0.437	0.104	4.73081e-18
Endothelial	Ifitm2	3.06353e-22	0.794774	0.464	0.12	6.91285e-18
Endothelial	Dab2ip	3.48801e-22	0.836319	0.258	0.028	7.8707e-18
Endothelial	Map7d1	1.22614e-21	0.937789	0.305	0.046	2.76677e-17
Endothelial	Rps10	4.53177e-21	0.697357	0.801	0.532	1.02259e-16
Endothelial	Rpl7	7.80754e-21	0.725015	0.762	0.478	1.76177e-16
Endothelial	Zfp36	8.72628e-21	1.10725	0.483	0.169	1.96909e-16
Endothelial	Ebf1	8.81334e-21	0.862731	0.417	0.101	1.98873e-16
Endothelial	Stox2	1.08242e-20	0.774586	0.232	0.023	2.44247e-16
Endothelial	Htra1	1.30336e-20	0.730922	0.523	0.17	2.94104e-16
Endothelial	Filip1l	1.34376e-20	0.817362	0.225	0.024	3.03219e-16
Endothelial	Junb	3.15736e-20	0.890446	0.669	0.295	7.12458e-16
Endothelial	Prss23	4.89789e-20	0.853319	0.305	0.05	1.10521e-15
Endothelial	BC028528	5.07285e-20	0.839663	0.351	0.071	1.14469e-15
Endothelial	Col13a1	5.84769e-20	0.808548	0.245	0.029	1.31953e-15
Endothelial	App	6.8068e-20	0.699103	0.801	0.513	1.53595e-15
Endothelial	Rps28	6.9133e-20	0.752963	0.768	0.516	1.55999e-15
Endothelial	Rab11fip5	7.6508e-20	0.945867	0.331	0.073	1.7264e-15
Endothelial	Id1	7.69965e-20	0.911402	0.417	0.105	1.73743e-15
Endothelial	Crim1	1.5123e-19	0.878536	0.265	0.04	3.41251e-15
Endothelial	Dlc1	1.68162e-19	0.756795	0.245	0.03	3.79457e-15
Endothelial	Tnfaip2	2.12594e-19	0.767776	0.265	0.037	4.79719e-15
Endothelial	Phldb2	2.13315e-19	0.851199	0.305	0.053	4.81345e-15
Endothelial	Ptprg	2.63974e-19	0.917075	0.384	0.103	5.95657e-15
Endothelial	Rpl35a	3.69713e-19	0.778208	0.669	0.39	8.34258e-15
Endothelial	Cd2ap	4.99096e-19	0.846079	0.662	0.372	1.12621e-14
Endothelial	Ablim1	1.23849e-18	0.834698	0.377	0.093	2.79465e-14
Endothelial	Smtn	1.30859e-18	0.761752	0.318	0.062	2.95283e-14
Endothelial	Kank3	1.69211e-18	0.841726	0.364	0.085	3.81824e-14
Endothelial	Fam171a1	2.30931e-18	0.767135	0.245	0.037	5.21097e-14
Endothelial	Fxyd5	2.48181e-18	0.70784	0.358	0.087	5.6002e-14
Endothelial	Arhgef2	4.50973e-18	0.891197	0.311	0.061	1.01762e-13
Endothelial	Trim56	4.83799e-18	0.890033	0.291	0.054	1.09169e-13
Endothelial	Tjp1	5.02462e-18	0.906256	0.344	0.086	1.13381e-13
Endothelial	Irf1	5.2511e-18	0.763965	0.245	0.033	1.18491e-13
Endothelial	Ece1	1.14487e-17	0.775069	0.483	0.167	2.5834e-13
Endothelial	Syn3	1.2149e-17	0.718825	0.245	0.035	2.74142e-13
Endothelial	Notch1	1.54422e-17	0.765232	0.245	0.035	3.48453e-13
Endothelial	Irak1	1.59082e-17	0.899967	0.377	0.109	3.58968e-13
Endothelial	Lifr	1.95871e-17	0.804148	0.377	0.11	4.41984e-13
Endothelial	Myl12a	3.02791e-17	0.735019	0.682	0.366	6.83248e-13
Endothelial	Flna	4.94789e-17	0.706089	0.258	0.043	1.11649e-12
Endothelial	Egr1	6.13452e-17	0.975331	0.642	0.356	1.38425e-12
Endothelial	Amotl1	8.56534e-17	0.903491	0.291	0.061	1.93277e-12
Endothelial	Entpd1	1.02289e-16	0.815414	0.245	0.04	2.30814e-12
Endothelial	Rpl35	1.57412e-16	0.767205	0.609	0.356	3.55199e-12
Endothelial	Ackr3	1.639e-16	0.800677	0.265	0.046	3.6984e-12
Endothelial	Xaf1	2.66159e-16	0.782127	0.265	0.046	6.00587e-12
Endothelial	Myh10	3.40226e-16	0.845477	0.238	0.037	7.67721e-12
Endothelial	Hip1	3.99609e-16	0.888986	0.424	0.141	9.01718e-12
Endothelial	Zmiz1	1.23059e-15	0.710978	0.265	0.049	2.77683e-11
Endothelial	Col18a1	1.82542e-15	0.782324	0.318	0.077	4.11906e-11
Endothelial	4931406P16Rik	1.90132e-15	0.749248	0.404	0.137	4.29034e-11
Endothelial	Ier2	2.07038e-15	0.817638	0.563	0.273	4.6718e-11
Endothelial	Cd9	2.89853e-15	0.748652	0.377	0.108	6.54054e-11
Endothelial	Marc2	3.03701e-15	0.741664	0.596	0.339	6.85302e-11
Endothelial	Hes1	5.80809e-15	0.791955	0.517	0.215	1.31059e-10
Endothelial	Dek	7.52212e-15	0.778287	0.57	0.349	1.69737e-10
Endothelial	Ppp2r5a	1.49977e-14	0.734114	0.285	0.069	3.38424e-10
Endothelial	Rps6	1.78603e-14	0.767879	0.523	0.248	4.03017e-10
Endothelial	Utrn	2.52013e-14	0.839788	0.404	0.152	5.68667e-10
Endothelial	Nr4a1	3.08774e-14	0.71471	0.285	0.065	6.96748e-10
Endothelial	Mprip	6.95692e-14	0.725668	0.404	0.145	1.56983e-09
Endothelial	Tspo	8.69163e-14	0.709153	0.497	0.211	1.96127e-09
Endothelial	Scarb1	1.36346e-13	0.722565	0.543	0.253	3.07664e-09
Endothelial	Nck1	1.3638e-13	0.746641	0.298	0.075	3.07741e-09
Endothelial	Slk	2.40252e-13	0.845853	0.404	0.148	5.42129e-09
Endothelial	Mcl1	2.78287e-13	0.787912	0.351	0.145	6.27954e-09
Endothelial	Adam10	3.04955e-13	0.801271	0.424	0.177	6.88131e-09
Endothelial	Ndrg1	4.60582e-13	0.740203	0.344	0.105	1.0393e-08
Endothelial	Bmpr2	7.04167e-13	0.753115	0.311	0.087	1.58895e-08
Endothelial	Smc1a	2.96281e-12	0.79591	0.457	0.198	6.68558e-08
Endothelial	Rhob	6.05443e-11	0.69361	0.371	0.15	1.36618e-06
Endothelial	Kitl	3.46333e-10	0.726568	0.497	0.275	7.815e-06
Myoid	Rgs5	7.15997e-69	3.90504	0.898	0.022	1.61565e-64
Myoid	Tagln	5.02835e-61	3.33677	0.755	0.009	1.13465e-56
Myoid	Aspn	3.28898e-58	2.4141	0.714	0.008	7.42158e-54
Myoid	Tpm1	7.5569e-53	2.41601	0.918	0.288	1.70521e-48
Myoid	Myh11	2.23101e-51	3.29326	0.714	0.02	5.03427e-47
Myoid	Myl9	7.31017e-50	2.19512	0.857	0.294	1.64954e-45
Myoid	Tpm2	1.14207e-47	3.00105	0.612	0.046	2.57708e-43
Myoid	Rgs4	2.84029e-47	2.19581	0.673	0.013	6.40912e-43
Myoid	Timp3	1.11561e-46	2.29873	0.898	0.255	2.51737e-42
Myoid	Filip1l	9.96088e-44	2.52521	0.673	0.024	2.24767e-39
Myoid	Acta2	4.37466e-42	3.51667	0.592	0.021	9.87141e-38
Myoid	Cald1	1.09839e-41	2.19398	0.959	0.288	2.47852e-37
Myoid	Olfr558	1.98831e-39	1.91765	0.469	0.003	4.48663e-35
Myoid	Sept7	8.25221e-38	1.73377	0.878	0.444	1.86211e-33
Myoid	Crip1	2.84689e-36	2.21814	0.796	0.144	6.42401e-32
Myoid	Gucy1b3	7.15029e-35	1.91086	0.51	0.011	1.61346e-30
Myoid	Higd1b	1.35403e-34	2.26536	0.469	0.007	3.05537e-30
Myoid	Rasl11a	6.13124e-34	2.16886	0.531	0.017	1.38351e-29
Myoid	Col4a2	2.42007e-33	2.0597	0.735	0.122	5.46088e-29
Myoid	Gng11	3.98282e-33	2.13274	0.612	0.062	8.98724e-29
Myoid	Pdgfrb	1.47982e-31	1.84332	0.429	0.008	3.33921e-27
Myoid	Myo1b	2.98716e-31	2.04781	0.531	0.03	6.74053e-27
Myoid	Gja4	3.6205e-31	2.04822	0.49	0.013	8.16965e-27
Myoid	Igfbp7	1.01321e-29	1.3841	1	0.493	2.28632e-25
Myoid	Ace2	8.0268e-29	1.91267	0.408	0.007	1.81125e-24
Myoid	Col4a1	2.63268e-28	2.22342	0.612	0.149	5.94065e-24
Myoid	Mylk	2.0604e-27	1.8595	0.694	0.264	4.6493e-23
Myoid	Lbh	9.40987e-27	1.65925	0.531	0.035	2.12334e-22
Myoid	Ppp1r15a	7.02794e-26	2.00807	0.551	0.137	1.58585e-21
Myoid	Sept4	2.01878e-25	1.7757	0.449	0.03	4.55538e-21
Myoid	Casq2	2.09309e-25	1.73645	0.429	0.012	4.72306e-21
Myoid	Mef2c	2.05054e-24	1.76409	0.592	0.106	4.62705e-20
Myoid	Notch3	3.60231e-24	1.35522	0.327	0.003	8.12861e-20
Myoid	Myl6	1.49483e-23	1.47548	0.755	0.284	3.37308e-19
Myoid	Serpine2	4.63325e-23	1.5788	0.449	0.023	1.04549e-18
Myoid	Tm4sf1	4.9168e-23	1.79525	0.592	0.058	1.10948e-18
Myoid	Fabp4	5.57397e-23	2.11477	0.347	0.007	1.25777e-18
Myoid	Gucy1a3	9.1482e-23	1.74525	0.653	0.102	2.06429e-18
Myoid	Gjc1	1.52281e-22	1.5923	0.408	0.022	3.43623e-18
Myoid	Pde3a	1.64147e-22	1.77877	0.306	0.007	3.70399e-18
Myoid	Tinagl1	2.29785e-22	1.45677	0.388	0.017	5.18511e-18
Myoid	Ednrb	1.03809e-21	1.86102	0.327	0.007	2.34246e-17
Myoid	Pcp4l1	1.81501e-21	2.13006	0.51	0.047	4.09558e-17
Myoid	Itgb1	4.27261e-21	1.36401	0.755	0.41	9.64114e-17
Myoid	Gpc6	1.41763e-20	1.32072	0.286	0.005	3.19888e-16
Myoid	Des	1.98144e-20	1.50081	0.367	0.016	4.47112e-16
Myoid	Gm13889	3.35627e-20	1.4155	0.347	0.011	7.57342e-16
Myoid	Actn1	4.42534e-20	1.56035	0.408	0.037	9.98577e-16
Myoid	Mgst3	6.79486e-20	1.51686	0.429	0.083	1.53326e-15
Myoid	Cox4i2	7.16807e-20	1.41494	0.306	0.006	1.61747e-15
Myoid	Palld	1.4021e-19	1.82367	0.367	0.027	3.16383e-15
Myoid	Npy1r	8.01746e-19	1.38317	0.265	0.007	1.80914e-14
Myoid	Ptp4a3	8.89513e-19	1.43628	0.388	0.043	2.00719e-14
Myoid	Nrarp	1.2902e-18	1.13382	0.224	0.003	2.91134e-14
Myoid	Ccnd1	1.46778e-18	1.74549	0.429	0.03	3.31204e-14
Myoid	Btg2	1.61462e-18	1.7205	0.531	0.123	3.6434e-14
Myoid	Tspan15	2.2064e-18	1.13469	0.306	0.019	4.97874e-14
Myoid	Map3k7cl	9.52127e-18	1.38072	0.224	0.002	2.14847e-13
Myoid	Adamts1	1.15892e-17	1.90934	0.367	0.038	2.61511e-13
Myoid	Rcan2	1.20225e-17	1.49939	0.245	0.011	2.71287e-13
Myoid	Rrad	1.73166e-17	1.3633	0.245	0.003	3.90748e-13
Myoid	Ndufa4l2	4.06615e-17	1.23629	0.286	0.011	9.17526e-13
Myoid	Rasgrp2	2.53881e-16	1.51707	0.347	0.028	5.72882e-12
Myoid	Cpm	2.74744e-16	1.2851	0.224	0.006	6.1996e-12
Myoid	Serpini1	9.01664e-16	1.31441	0.347	0.034	2.03461e-11
Myoid	Atf3	9.50434e-16	2.02937	0.327	0.027	2.14465e-11
Myoid	Thsd4	9.91441e-16	1.10612	0.224	0.004	2.23719e-11
Myoid	Kcnj8	1.14281e-15	1.78915	0.245	0.008	2.57875e-11
Myoid	Trpc6	1.14427e-15	1.23533	0.224	0.003	2.58205e-11
Myoid	Fbxo32	1.2168e-15	1.4972	0.265	0.017	2.74571e-11
Myoid	Ptrf	1.83628e-15	1.44418	0.592	0.17	4.14357e-11
Myoid	Steap4	2.2121e-15	1.39465	0.245	0.007	4.9916e-11
Myoid	Inpp4b	2.4149e-15	0.911852	0.224	0.004	5.44922e-11
Myoid	Gadd45b	4.77145e-15	1.58816	0.306	0.098	1.07668e-10
Myoid	4930523C07Rik	5.21067e-15	1.42402	0.367	0.047	1.17579e-10
Myoid	Zak	5.28307e-15	1.41445	0.327	0.027	1.19212e-10
Myoid	Mcam	5.64849e-15	1.26976	0.265	0.01	1.27458e-10
Myoid	Ptms	6.46358e-15	1.30155	0.633	0.188	1.45851e-10
Myoid	Abcc9	8.37198e-15	1.57425	0.286	0.017	1.88914e-10
Myoid	Lmod1	1.40183e-14	1.55349	0.51	0.086	3.16323e-10
Myoid	Mfge8	1.70336e-14	1.38746	0.592	0.22	3.84363e-10
Myoid	Nes	1.73227e-14	1.48982	0.286	0.012	3.90887e-10
Myoid	Fermt2	6.79377e-14	1.27943	0.571	0.217	1.53301e-09
Myoid	Fos	2.17492e-13	1.526	0.653	0.302	4.9077e-09
Myoid	Esam	2.77465e-13	1.34241	0.347	0.029	6.26099e-09
Myoid	Cspg4	4.87606e-13	1.31405	0.265	0.021	1.10028e-08
Myoid	Itga1	5.50321e-13	1.39045	0.327	0.031	1.2418e-08
Myoid	Pde5a	9.45739e-13	1.24011	0.286	0.034	2.13406e-08
Myoid	Flna	1.00459e-12	1.38623	0.347	0.048	2.26685e-08
Myoid	Fam162a	1.02068e-12	1.31955	0.469	0.153	2.30317e-08
Myoid	Sparcl1	1.62092e-12	1.1695	0.837	0.353	3.65761e-08
Myoid	Nr2f2	1.98079e-12	1.27682	0.551	0.142	4.46965e-08
Myoid	Mustn1	2.28397e-12	1.45207	0.245	0.039	5.15378e-08
Myoid	Lhfp	2.38307e-12	1.32935	0.408	0.103	5.37741e-08
Myoid	Tbx3	2.81602e-12	1.15984	0.245	0.019	6.35434e-08
Myoid	Arhgef7	4.69261e-12	1.18743	0.306	0.054	1.05889e-07
Myoid	Syn3	5.52751e-12	1.32252	0.265	0.041	1.24728e-07
Myoid	Vtn	5.92563e-12	1.26209	0.224	0.008	1.33712e-07
Myoid	Nexn	9.13098e-12	1.4906	0.306	0.045	2.06041e-07
Myoid	Cyb5r3	1.01042e-11	1.16547	0.653	0.328	2.28002e-07
Myoid	Tpm4	1.83004e-11	1.28391	0.449	0.16	4.1295e-07
Myoid	Rbpms	3.5005e-11	1.20369	0.49	0.189	7.89888e-07
Myoid	Aoc3	1.14724e-10	1.1809	0.306	0.033	2.58876e-06
Myoid	Art3	1.60339e-10	1.19569	0.449	0.135	3.61804e-06
Myoid	Nrp1	1.87859e-10	1.11023	0.592	0.169	4.23904e-06
Myoid	Nr4a2	1.93291e-10	1.16007	0.224	0.01	4.3616e-06
Myoid	Prrx1	2.08357e-10	1.16278	0.327	0.04	4.70156e-06
Myoid	Egr1	2.37728e-10	1.25767	0.673	0.364	5.36434e-06
Myoid	Loxl2	3.90839e-10	1.27379	0.306	0.051	8.81927e-06
Myoid	H3f3b	4.13156e-10	0.824192	0.776	0.535	9.32287e-06
Myoid	Mnd1	6.9583e-10	1.09048	0.224	0.014	1.57014e-05
Myoid	Smtn	9.00885e-10	1.24586	0.306	0.07	2.03285e-05
Myoid	Pbxip1	1.84572e-09	0.959058	0.306	0.08	4.16488e-05
Myoid	Nr4a1	1.98254e-09	1.26762	0.367	0.07	4.4736e-05
Myoid	Tnfrsf21	2.18241e-09	1.13545	0.245	0.036	4.9246e-05
Myoid	Ptma	2.20439e-09	0.754872	0.878	0.626	4.97421e-05
Myoid	Dusp1	3.0263e-09	1.27646	0.408	0.092	6.82884e-05
Myoid	Ifi27l2a	3.28328e-09	1.41353	0.327	0.06	7.40871e-05
Myoid	Sh3bgrl	3.38871e-09	1.0204	0.51	0.232	7.64663e-05
Myoid	Ppp1r14a	3.67386e-09	1.05464	0.286	0.056	8.29008e-05
Myoid	S1pr3	3.70505e-09	1.04925	0.265	0.03	8.36046e-05
Myoid	Mndal	5.40708e-09	1.26123	0.367	0.077	0.000122011
Myoid	Zfp36l1	6.19676e-09	0.99301	0.571	0.199	0.00013983
Myoid	Gnb4	6.98275e-09	0.919848	0.265	0.025	0.000157566
Myoid	Id3	9.71969e-09	1.10662	0.612	0.218	0.000219325
Myoid	Nostrin	1.42716e-08	1.00489	0.224	0.017	0.00032204
Myoid	Slc7a2	1.47126e-08	0.828649	0.245	0.034	0.000331991
Myoid	Nptn	1.76002e-08	0.771192	0.49	0.244	0.000397148
Myoid	Prkar1a	2.00547e-08	0.84426	0.51	0.292	0.000452535
Myoid	Mprip	2.47584e-08	1.01161	0.449	0.152	0.000558673
Myoid	Lims1	3.2206e-08	1.03336	0.388	0.128	0.000726728
Myoid	G0s2	3.37503e-08	1.32185	0.347	0.079	0.000761575
Myoid	Mapre2	4.90288e-08	1.074	0.306	0.07	0.00110633
Myoid	Cebpb	5.1355e-08	1.07849	0.245	0.044	0.00115883
Myoid	Ndrg2	5.29238e-08	1.05729	0.367	0.113	0.00119422
Myoid	Prkcdbp	7.93553e-08	1.13237	0.429	0.124	0.00179065
Myoid	Dmd	1.27894e-07	1.04951	0.367	0.11	0.00288592
Myoid	Ifitm3	1.35862e-07	1.10635	0.612	0.248	0.00306572
Myoid	Nrep	1.39727e-07	0.852226	0.245	0.035	0.00315294
Myoid	Slc12a2	1.49404e-07	1.04692	0.286	0.077	0.0033713
Myoid	Cnn2	2.13526e-07	1.13357	0.327	0.072	0.00481822
Myoid	Ifitm2	2.30497e-07	0.952556	0.408	0.131	0.00520117
Myoid	Sept11	3.29422e-07	0.930906	0.449	0.172	0.00743341
Myoid	Phlda1	4.05372e-07	1.14838	0.306	0.058	0.00914722
Myoid	Fxyd5	1.05243e-06	0.902165	0.388	0.095	0.0237481
Myoid	Ifngr2	1.14297e-06	0.889689	0.469	0.199	0.0257912
Myoid	Nid1	1.20817e-06	0.880907	0.429	0.139	0.0272625
Myoid	Fosb	1.27755e-06	1.05489	0.49	0.196	0.028828
Myoid	Junb	1.42052e-06	0.992405	0.51	0.308	0.0320541
Myoid	Fblim1	1.65279e-06	0.877545	0.245	0.034	0.0372953
Myoid	Cfh	2.20165e-06	1.05677	0.347	0.088	0.0496802
Myoid	Zfp36	2.55387e-06	1.09596	0.408	0.179	0.0576281
Myoid	Oaz2	3.81221e-06	0.747277	0.388	0.165	0.0860225
Myoid	Ccnd2	4.94432e-06	0.961805	0.449	0.155	0.111569
Myoid	Lmna	5.34991e-06	0.937797	0.286	0.058	0.120721
Myoid	Tns1	5.36664e-06	0.829698	0.429	0.193	0.121098
Myoid	Clic4	6.10502e-06	0.852982	0.327	0.1	0.13776
Myoid	Ano1	2.15732e-05	1.11264	0.286	0.084	0.486799
Myoid	Ebf1	3.20809e-05	0.994749	0.327	0.111	0.723906
Myoid	Col1a2	3.66087e-05	0.810646	0.612	0.283	0.826076
Myoid	Fstl1	7.9973e-05	0.91936	0.408	0.145	1
Myoid	Cav1	8.38449e-05	0.879401	0.306	0.101	1
Myoid	Msn	9.45124e-05	0.870893	0.327	0.1	1
Myoid	Cd9	0.000104228	0.824583	0.367	0.116	1
Myoid	Bgn	0.000177482	0.83877	0.449	0.178	1
Myoid	Crip2	0.00025179	0.802142	0.327	0.116	1
Myoid	Vezf1	0.000294553	0.770796	0.327	0.117	1
Myoid	Rbms1	0.000544643	0.761621	0.388	0.169	1
Myoid	Cygb	0.000593078	0.926344	0.388	0.184	1
TCF21+ Int	Dcn	0	4.07907	0.992	0.055	0
TCF21+ Int	Gsn	0	3.63753	0.944	0.082	0
TCF21+ Int	Mgp	0	3.2705	0.899	0.036	0
TCF21+ Int	Igfbp6	0	3.0479	0.853	0.05	0
TCF21+ Int	Adamts5	0	2.94586	0.82	0.017	0
TCF21+ Int	Fgl2	0	2.89106	0.838	0.021	0
TCF21+ Int	S100a6	0	2.87266	0.8	0.044	0
TCF21+ Int	Serping1	0	2.8251	0.904	0.075	0
TCF21+ Int	Ogn	0	2.64951	0.782	0.042	0
TCF21+ Int	Col1a2	0	2.63115	0.89	0.067	0
TCF21+ Int	Fhl2	0	2.61201	0.733	0.014	0
TCF21+ Int	Ppap2b	0	2.50739	0.836	0.108	0
TCF21+ Int	Igf1	0	2.46398	0.673	0.031	0
TCF21+ Int	Selenbp1	0	2.37565	0.713	0.055	0
TCF21+ Int	Htra3	0	2.37004	0.666	0.033	0
TCF21+ Int	Rbbp7	0	2.32474	0.939	0.417	0
TCF21+ Int	Cyp26b1	0	2.28167	0.679	0.073	0
TCF21+ Int	Sparcl1	0	2.14627	0.94	0.148	0
TCF21+ Int	Pltp	0	2.12552	0.655	0.047	0
TCF21+ Int	Col3a1	0	2.10619	0.655	0.04	0
TCF21+ Int	Lama2	0	2.08416	0.631	0.024	0
TCF21+ Int	Rarres2	0	2.06833	0.613	0.025	0
TCF21+ Int	Entpd2	0	2.0178	0.557	0.015	0
TCF21+ Int	S100a10	0	2.00854	0.811	0.189	0
TCF21+ Int	Ltbp4	0	1.97228	0.609	0.029	0
TCF21+ Int	Cald1	0	1.92893	0.807	0.111	0
TCF21+ Int	Glul	0	1.71661	0.848	0.341	0
TCF21+ Int	Pgrmc1	0	1.61297	0.883	0.339	0
TCF21+ Int	Fth1	0	1.42352	0.995	0.663	0
TCF21+ Int	Rnase4	3.47328149026396e-321	1.93315	0.614	0.047	7.83745968278063e-317
TCF21+ Int	Igfbp7	8.26571825492405e-321	1.08469	0.922	0.347	1.86515932422361e-316
TCF21+ Int	Gstm1	7.31219926823484e-311	0.980062	0.966	0.606	1.65e-306
TCF21+ Int	Lamb1	1.89987e-299	1.85361	0.59	0.046	4.28706e-295
TCF21+ Int	Smoc2	2.4e-298	2.00315	0.544	0.023	5.4156e-294
TCF21+ Int	Cd63	3.6664e-295	1.73552	0.681	0.101	8.27324e-291
TCF21+ Int	Cygb	2.03825e-294	1.99627	0.587	0.04	4.59931e-290
TCF21+ Int	Cd34	2.26526e-291	1.81276	0.636	0.065	5.11156e-287
TCF21+ Int	Bgn	3.5412e-290	1.86291	0.581	0.036	7.99072e-286
TCF21+ Int	Ahnak	2.67942e-289	1.86564	0.633	0.072	6.04611e-285
TCF21+ Int	Apoe	2.8008e-289	1.7891	0.778	0.164	6.32e-285
TCF21+ Int	Cyp27a1	2.74371e-283	1.78668	0.529	0.029	6.19118e-279
TCF21+ Int	B2m	3.61515e-277	1.17141	0.83	0.216	8.15759e-273
TCF21+ Int	Id3	6.51066e-274	1.87098	0.643	0.07	1.46913e-269
TCF21+ Int	Malat1	4.29279e-273	0.767809	0.998	0.73	9.68669e-269
TCF21+ Int	Pdgfra	2.88327e-270	1.79026	0.529	0.044	6.5061e-266
TCF21+ Int	Tcf21	2.08887e-269	1.79286	0.509	0.022	4.71354e-265
TCF21+ Int	Rplp1	2.30723e-267	0.965094	0.971	0.751	5.20627e-263
TCF21+ Int	Cd200	2.59188e-263	1.72796	0.616	0.067	5.84858e-259
TCF21+ Int	Ifitm3	1.33986e-259	1.5697	0.668	0.102	3.02339e-255
TCF21+ Int	Pmp22	1.87928e-259	1.73686	0.498	0.031	4.2406e-255
TCF21+ Int	Serpinf1	3.39627e-259	1.83876	0.492	0.024	7.66369e-255
TCF21+ Int	Cst3	1.44885e-255	0.92509	0.969	0.685	3.26933e-251
TCF21+ Int	C1s1	2.9349e-254	1.63129	0.539	0.053	6.62259e-250
TCF21+ Int	Dpep1	7.21287e-253	1.67633	0.46	0.013	1.62758e-248
TCF21+ Int	Igfbp4	1.9536e-249	1.7047	0.548	0.046	4.4083e-245
TCF21+ Int	Anxa2	3.45522e-248	1.30811	0.783	0.409	7.79671e-244
TCF21+ Int	Penk	6.02957e-248	1.87854	0.526	0.047	1.36057e-243
TCF21+ Int	Klf4	1.53181e-245	1.80846	0.615	0.107	3.45653e-241
TCF21+ Int	Efemp1	2.69057e-236	1.65353	0.454	0.019	6.07126e-232
TCF21+ Int	Prss35	1.53103e-233	1.69135	0.566	0.091	3.45477e-229
TCF21+ Int	Sepp1	2.61543e-232	1.12917	0.726	0.169	5.90172e-228
TCF21+ Int	Thbd	1.87627e-230	1.82989	0.431	0.014	4.23379e-226
TCF21+ Int	Rps4x	1.84255e-227	1.36183	0.756	0.261	4.15771e-223
TCF21+ Int	Itih5	7.23258e-226	1.63367	0.468	0.038	1.63203e-221
TCF21+ Int	Laptm4a	6.14378e-225	1.19014	0.81	0.436	1.38634e-220
TCF21+ Int	Mfap5	3.55463e-222	1.6361	0.4	0.008	8.02103e-218
TCF21+ Int	Ecm1	6.56844e-221	1.63907	0.503	0.063	1.48217e-216
TCF21+ Int	Meg3	2.84696e-218	1.67598	0.549	0.072	6.42417e-214
TCF21+ Int	Emp3	6.09936e-216	1.61448	0.609	0.115	1.37632e-211
TCF21+ Int	Nbl1	9.83035e-214	1.61501	0.413	0.016	2.21822e-209
TCF21+ Int	Fstl1	2.31202e-209	1.56545	0.463	0.034	5.21708e-205
TCF21+ Int	Ms4a4d	1.80426e-208	1.50886	0.377	0.008	4.07132e-204
TCF21+ Int	Fxyd1	5.38554e-208	1.25823	0.649	0.123	1.21525e-203
TCF21+ Int	C1ra	4.89971e-207	1.41188	0.417	0.034	1.10562e-202
TCF21+ Int	Ctgf	6.82331e-204	2.08204	0.461	0.046	1.53968e-199
TCF21+ Int	Rps9	1.2502e-203	1.03697	0.865	0.534	2.82108e-199
TCF21+ Int	Crispld2	3.51662e-203	1.5978	0.372	0.008	7.93526e-199
TCF21+ Int	Anxa5	6.53368e-203	1.40649	0.594	0.147	1.47433e-198
TCF21+ Int	Serpinh1	4.92356e-202	1.46456	0.45	0.034	1.111e-197
TCF21+ Int	Ecm2	5.4582e-197	1.65509	0.42	0.033	1.23164e-192
TCF21+ Int	Ckb	5.73667e-197	1.5842	0.43	0.031	1.29448e-192
TCF21+ Int	Rpl10	1.16663e-196	1.24525	0.73	0.27	2.63251e-192
TCF21+ Int	Ralgps2	1.52632e-196	1.47895	0.573	0.136	3.44414e-192
TCF21+ Int	Rpl26	2.35565e-193	1.09677	0.809	0.438	5.31552e-189
TCF21+ Int	Rpl21	5.48267e-193	1.01972	0.857	0.53	1.23716e-188
TCF21+ Int	Rpl36a	2.36587e-188	1.2439	0.715	0.262	5.33859e-184
TCF21+ Int	Rps12	1.12793e-187	0.866433	0.94	0.719	2.54517e-183
TCF21+ Int	Tgfbi	2.01017e-187	1.44024	0.422	0.031	4.53595e-183
TCF21+ Int	Rpl39	2.17309e-187	1.1926	0.735	0.311	4.90358e-183
TCF21+ Int	Gas5	6.29054e-186	1.2522	0.669	0.287	1.41946e-181
TCF21+ Int	Cp	3.51093e-185	1.59005	0.486	0.071	7.92242e-181
TCF21+ Int	Fbln5	1.01104e-184	1.44692	0.354	0.012	2.28142e-180
TCF21+ Int	Rps5	5.37845e-184	1.03039	0.835	0.484	1.21365e-179
TCF21+ Int	S100a11	1.04031e-183	1.32488	0.608	0.208	2.34745e-179
TCF21+ Int	Nrk	1.8247e-180	1.56292	0.353	0.013	4.11744e-176
TCF21+ Int	Rpl12	3.18361e-179	1.08575	0.767	0.423	7.18381e-175
TCF21+ Int	Igf2	1.47416e-178	1.51835	0.365	0.017	3.32644e-174
TCF21+ Int	Cd302	4.46057e-178	1.18637	0.676	0.311	1.00653e-173
TCF21+ Int	Plac8	1.38151e-177	1.50866	0.368	0.015	3.11737e-173
TCF21+ Int	Cped1	1.53988e-177	1.39953	0.388	0.037	3.47473e-173
TCF21+ Int	Rpl22l1	3.18085e-177	1.29454	0.603	0.206	7.17759e-173
TCF21+ Int	Col6a1	1.60004e-174	1.32472	0.338	0.015	3.61048e-170
TCF21+ Int	Aldh1a1	7.35189e-171	1.00241	0.78	0.374	1.65895e-166
TCF21+ Int	Maf	7.96027e-171	1.43494	0.427	0.052	1.79624e-166
TCF21+ Int	Slc38a5	2.49232e-170	1.48185	0.403	0.041	5.62392e-166
TCF21+ Int	Rcn3	5.19668e-168	1.35133	0.401	0.05	1.17263e-163
TCF21+ Int	Tgfbr3	6.46077e-168	1.35719	0.404	0.057	1.45787e-163
TCF21+ Int	Sulf2	3.00846e-167	1.35433	0.422	0.064	6.78858e-163
TCF21+ Int	Pdpn	7.34487e-167	1.30988	0.354	0.018	1.65737e-162
TCF21+ Int	Adamts2	1.38731e-166	1.37129	0.34	0.017	3.13046e-162
TCF21+ Int	Nupr1	6.52214e-165	1.38737	0.353	0.023	1.47172e-160
TCF21+ Int	Sct	2.97885e-164	1.53954	0.351	0.019	6.72177e-160
TCF21+ Int	Ly6a	4.54749e-164	1.62915	0.435	0.048	1.02614e-159
TCF21+ Int	Rps7	4.6232e-164	0.984098	0.784	0.428	1.04322e-159
TCF21+ Int	Clec3b	4.91666e-163	1.45292	0.303	0.005	1.10945e-158
TCF21+ Int	Cyba	1.5493e-162	1.30993	0.41	0.041	3.496e-158
TCF21+ Int	Rps26	1.05927e-160	0.928849	0.83	0.539	2.39025e-156
TCF21+ Int	Col4a4	5.26774e-158	1.32127	0.497	0.114	1.18867e-153
TCF21+ Int	Ptrf	1.66697e-157	1.26015	0.448	0.076	3.76152e-153
TCF21+ Int	S100b	1.53462e-156	1.30159	0.349	0.023	3.46286e-152
TCF21+ Int	Rps13	7.49902e-156	1.0197	0.749	0.369	1.69215e-151
TCF21+ Int	Rpl4	2.77787e-155	0.906941	0.812	0.541	6.26827e-151
TCF21+ Int	Vcam1	3.78672e-155	0.869735	0.531	0.115	8.54473e-151
TCF21+ Int	Rpl18a	3.56204e-154	0.880729	0.825	0.525	8.03774e-150
TCF21+ Int	C1qtnf7	4.13755e-154	1.25285	0.29	0.007	9.33637e-150
TCF21+ Int	Rpl34	5.99449e-154	1.00494	0.747	0.352	1.35266e-149
TCF21+ Int	Txnip	4.64264e-152	1.36068	0.525	0.137	1.04761e-147
TCF21+ Int	Rps3a1	2.1e-150	0.983805	0.758	0.397	4.73864e-146
TCF21+ Int	Fkbp7	1.74967e-149	1.29892	0.411	0.08	3.94813e-145
TCF21+ Int	Rpl37	2.26364e-148	0.93655	0.778	0.426	5.1079e-144
TCF21+ Int	Tpt1	1.55276e-147	0.846474	0.858	0.566	3.5038e-143
TCF21+ Int	Rpl9	8.30241e-146	0.918492	0.801	0.466	1.87344e-141
TCF21+ Int	Klf2	2.79315e-145	1.24854	0.446	0.069	6.30274e-141
TCF21+ Int	Gstt1	1.53402e-144	1.18095	0.304	0.024	3.46151e-140
TCF21+ Int	Anxa1	1.24943e-143	1.27402	0.323	0.024	2.81934e-139
TCF21+ Int	Osr1	1.27336e-143	1.30281	0.306	0.018	2.87334e-139
TCF21+ Int	Rps18	7.82952e-143	0.922057	0.779	0.447	1.76673e-138
TCF21+ Int	Cd81	1.47724e-142	0.979896	0.698	0.321	3.33339e-138
TCF21+ Int	Itm2b	7.69865e-142	0.741897	0.88	0.562	1.7372e-137
TCF21+ Int	Rps15a	1.73664e-141	0.903964	0.82	0.516	3.91874e-137
TCF21+ Int	Slit3	9.87782e-140	1.16337	0.29	0.012	2.22893e-135
TCF21+ Int	Abi3bp	2.30514e-138	1.26262	0.314	0.024	5.20154e-134
TCF21+ Int	Nr2f2	4.49485e-138	1.29482	0.385	0.061	1.01426e-133
TCF21+ Int	Fmo2	2.02346e-137	1.21688	0.271	0.007	4.56594e-133
TCF21+ Int	Itgb1	2.59886e-137	1.00824	0.659	0.326	5.86433e-133
TCF21+ Int	Arhgdib	3.82332e-137	1.24951	0.338	0.037	8.62733e-133
TCF21+ Int	Rpl17	5.32272e-137	0.864527	0.79	0.475	1.20107e-132
TCF21+ Int	Rpl23a	4.9288e-136	0.863362	0.794	0.493	1.11218e-131
TCF21+ Int	Rpl32	8.06741e-136	0.773851	0.876	0.608	1.82041e-131
TCF21+ Int	Rps23	4.7688e-132	0.875277	0.795	0.492	1.07608e-127
TCF21+ Int	Rpl30	7.6592e-132	0.887252	0.736	0.444	1.7283e-127
TCF21+ Int	Osr2	2.44499e-130	1.22201	0.339	0.05	5.51711e-126
TCF21+ Int	Slc29a1	1.2126e-129	1.0777	0.544	0.215	2.73623e-125
TCF21+ Int	Lbp	2.3418e-129	1.173	0.299	0.031	5.28427e-125
TCF21+ Int	Eef1a1	2.91935e-129	0.871209	0.771	0.502	6.58751e-125
TCF21+ Int	Blvrb	3.38263e-129	1.1508	0.407	0.095	7.63292e-125
TCF21+ Int	Tshz2	6.45073e-129	1.1504	0.554	0.195	1.45561e-124
TCF21+ Int	Rps8	8.93373e-129	0.791766	0.87	0.608	2.0159e-124
TCF21+ Int	Lamb2	6.63814e-124	1.18014	0.393	0.09	1.4979e-119
TCF21+ Int	Rps21	5.03647e-122	0.716923	0.839	0.562	1.13648e-117
TCF21+ Int	Rhoj	7.96312e-122	1.15868	0.332	0.045	1.79688e-117
TCF21+ Int	Rpl31	9.61506e-122	0.864263	0.746	0.472	2.16964e-117
TCF21+ Int	Nedd4	5.59382e-120	0.895366	0.67	0.413	1.26225e-115
TCF21+ Int	Lmod1	1.00367e-119	1.13603	0.286	0.021	2.26479e-115
TCF21+ Int	Sptbn1	1.13093e-119	0.867641	0.725	0.424	2.55195e-115
TCF21+ Int	Rpl3	2.26648e-119	0.795792	0.741	0.489	5.11432e-115
TCF21+ Int	Wisp2	6.57403e-119	1.1621	0.226	0.007	1.48343e-114
TCF21+ Int	Rps27	3.17391e-118	0.734971	0.84	0.587	7.16192e-114
TCF21+ Int	Prkcdbp	3.69103e-118	1.06766	0.35	0.047	8.32882e-114
TCF21+ Int	Bicc1	5.83977e-118	1.12477	0.331	0.052	1.31774e-113
TCF21+ Int	Cd9	2.39495e-117	1.16967	0.338	0.04	5.40421e-113
TCF21+ Int	Col1a1	3.28517e-117	1.15596	0.255	0.012	7.41299e-113
TCF21+ Int	Fcgrt	7.35267e-117	1.10675	0.316	0.044	1.65913e-112
TCF21+ Int	Ptgis	8.42803e-116	1.19792	0.33	0.047	1.90178e-111
TCF21+ Int	Rpl11	6.92205e-115	0.704502	0.847	0.576	1.56196e-110
TCF21+ Int	Pcolce	2.45848e-114	1.00715	0.491	0.123	5.54757e-110
TCF21+ Int	Nr3c1	5.17473e-114	1.14352	0.352	0.066	1.16768e-109
TCF21+ Int	Reep5	1.29159e-113	1.115	0.391	0.1	2.91447e-109
TCF21+ Int	Rpl7	1.56328e-113	0.835647	0.69	0.417	3.52754e-109
TCF21+ Int	Htra1	2.25739e-113	1.16369	0.429	0.096	5.09379e-109
TCF21+ Int	Ndn	1.14951e-111	1.01625	0.292	0.034	2.59388e-107
TCF21+ Int	Cd248	3.4945e-111	1.05825	0.248	0.012	7.88534e-107
TCF21+ Int	Arx	7.94813e-111	1.05894	0.219	0.012	1.79349e-106
TCF21+ Int	Slc1a5	1.19194e-109	1.01756	0.242	0.015	2.68962e-105
TCF21+ Int	Sqstm1	6.92744e-109	0.917715	0.547	0.291	1.56318e-104
TCF21+ Int	Id1	8.62167e-109	1.25562	0.324	0.043	1.94548e-104
TCF21+ Int	Timp2	1.05071e-108	0.78243	0.802	0.597	2.37093e-104
TCF21+ Int	Rbp1	1.49992e-108	1.06517	0.478	0.157	3.38457e-104
TCF21+ Int	Fmo1	3.9395e-108	1.01196	0.217	0.006	8.88948e-104
TCF21+ Int	Rps2	1.67767e-107	0.810149	0.744	0.461	3.78566e-103
TCF21+ Int	Cfh	4.64983e-107	1.09493	0.28	0.023	1.04923e-102
TCF21+ Int	Cd47	5.27835e-107	1.06724	0.474	0.127	1.19106e-102
TCF21+ Int	Csf1	1.05677e-106	1.05163	0.281	0.038	2.3846e-102
TCF21+ Int	C2	1.45826e-106	1.10154	0.335	0.061	3.29056e-102
TCF21+ Int	Fkbp9	6.92654e-106	1.05546	0.308	0.064	1.56297e-101
TCF21+ Int	Lamc3	1.32433e-105	0.99383	0.214	0.011	2.98836e-101
TCF21+ Int	Rps25	1.70072e-105	0.72328	0.777	0.537	3.83768e-101
TCF21+ Int	Trib2	1.76437e-105	1.0452	0.26	0.027	3.98131e-101
TCF21+ Int	Rbms1	3.79727e-105	1.07587	0.376	0.098	8.56853e-101
TCF21+ Int	Rtn4rl1	6.10645e-105	0.976337	0.257	0.029	1.37792e-100
TCF21+ Int	Rps15	7.90271e-105	0.779661	0.741	0.48	1.78325e-100
TCF21+ Int	Gucy1a3	9.55601e-104	1.00238	0.3	0.04	2.15631e-99
TCF21+ Int	Rps17	2.4256e-102	0.70425	0.787	0.546	5.47338e-98
TCF21+ Int	Col4a1	9.00302e-102	0.845557	0.361	0.081	2.03153e-97
TCF21+ Int	Myl12a	2.58586e-101	0.826578	0.57	0.31	5.835e-97
TCF21+ Int	Rps3	1.69895e-100	0.742747	0.744	0.468	3.83367e-96
TCF21+ Int	Rhoa	3.45455e-100	0.949098	0.421	0.168	7.79519e-96
TCF21+ Int	Col4a2	2.34206e-99	0.901089	0.333	0.057	5.28486e-95
TCF21+ Int	Cav1	3.62913e-99	1.02297	0.286	0.037	8.18912e-95
TCF21+ Int	Rpsa	1.04288e-98	0.716	0.747	0.499	2.35326e-94
TCF21+ Int	Rps10	1.47098e-98	0.7668	0.751	0.467	3.31927e-94
TCF21+ Int	Copz2	5.09506e-98	1.02133	0.275	0.046	1.1497e-93
TCF21+ Int	Txn1	1.35291e-97	0.895855	0.586	0.296	3.05285e-93
TCF21+ Int	Fos	1.58451e-97	1.09032	0.563	0.214	3.57544e-93
TCF21+ Int	Tpm1	3.39869e-97	0.906449	0.524	0.214	7.66915e-93
TCF21+ Int	Ebf1	5.60458e-97	1.03458	0.304	0.045	1.26467e-92
TCF21+ Int	Mme	6.81066e-97	1.07072	0.28	0.059	1.53683e-92
TCF21+ Int	Junb	1.36031e-96	1.1122	0.524	0.233	3.06955e-92
TCF21+ Int	Egr1	3.82708e-96	1.04389	0.584	0.289	8.6358e-92
TCF21+ Int	Rpl7a	4.78995e-96	0.851947	0.624	0.329	1.08085e-91
TCF21+ Int	Cebpd	1.74371e-95	1.07087	0.3	0.053	3.93468e-91
TCF21+ Int	Rpl6	3.1819e-95	0.748054	0.693	0.434	7.17995e-91
TCF21+ Int	Tpst1	1.82624e-94	0.92212	0.233	0.027	4.1209e-90
TCF21+ Int	Acsbg1	1.33247e-93	0.826057	0.638	0.371	3.00672e-89
TCF21+ Int	Nenf	4.44147e-93	0.778656	0.589	0.334	1.00222e-88
TCF21+ Int	Sept7	8.84746e-93	0.724819	0.644	0.38	1.99643e-88
TCF21+ Int	Selm	1.12875e-90	0.98076	0.319	0.07	2.54702e-86
TCF21+ Int	Cxcl12	1.00998e-88	0.856811	0.365	0.088	2.27901e-84
TCF21+ Int	Il6st	2.29173e-88	0.96484	0.296	0.069	5.17128e-84
TCF21+ Int	Slc6a6	2.33531e-88	0.759008	0.278	0.052	5.26963e-84
TCF21+ Int	Gas1	1.18755e-87	0.983364	0.242	0.032	2.67971e-83
TCF21+ Int	Serpinb1a	2.09464e-87	1.00684	0.312	0.072	4.72656e-83
TCF21+ Int	Aebp1	6.85728e-87	1.01344	0.322	0.063	1.54735e-82
TCF21+ Int	Crip1	1.21886e-86	0.904958	0.353	0.081	2.75037e-82
TCF21+ Int	P4hb	2.64296e-86	0.930511	0.39	0.148	5.96383e-82
TCF21+ Int	Zfp36l1	3.06278e-86	1.00865	0.416	0.127	6.91116e-82
TCF21+ Int	Gnb2l1	4.69348e-84	0.720242	0.69	0.465	1.05908e-79
TCF21+ Int	App	1.45276e-83	0.69892	0.693	0.463	3.27816e-79
TCF21+ Int	Sult1a1	2.20807e-83	0.942341	0.303	0.082	4.98252e-79
TCF21+ Int	Rps16	5.2905e-83	0.69404	0.698	0.457	1.1938e-78
TCF21+ Int	Smim14	5.94531e-83	0.893106	0.369	0.144	1.34156e-78
TCF21+ Int	Rpl5	9.40187e-83	0.720511	0.639	0.392	2.12153e-78
TCF21+ Int	Serpinb6a	2.31365e-82	0.813558	0.529	0.323	5.22076e-78
TCF21+ Int	Errfi1	2.67084e-82	0.979623	0.277	0.058	6.02675e-78
TCF21+ Int	Klhdc8b	5.33363e-82	0.952629	0.29	0.07	1.20353e-77
TCF21+ Int	Tspan4	1.67551e-81	0.932909	0.289	0.074	3.78078e-77
TCF21+ Int	Wls	7.87178e-81	0.912971	0.27	0.052	1.77627e-76
TCF21+ Int	Crtap	1.76208e-80	0.875122	0.298	0.089	3.97613e-76
TCF21+ Int	Cnn2	6.54025e-80	0.899467	0.225	0.021	1.47581e-75
TCF21+ Int	G0s2	2.79688e-79	1.00338	0.231	0.028	6.31115e-75
TCF21+ Int	Nav1	2.09319e-78	0.976822	0.261	0.048	4.72328e-74
TCF21+ Int	Wnt6	6.26081e-78	0.886023	0.357	0.137	1.41275e-73
TCF21+ Int	Sept11	1.76571e-77	0.931387	0.34	0.116	3.98432e-73
TCF21+ Int	Tmod3	1.84891e-77	0.8675	0.353	0.133	4.17206e-73
TCF21+ Int	Ypel3	1.98494e-77	0.91014	0.312	0.092	4.47901e-73
TCF21+ Int	Heg1	1.75214e-76	0.940779	0.302	0.073	3.95371e-72
TCF21+ Int	Rtn4	5.42453e-75	0.839308	0.363	0.156	1.22404e-70
TCF21+ Int	Fxyd5	1.20743e-73	0.923838	0.256	0.041	2.72456e-69
TCF21+ Int	Pam	6.76475e-73	0.872174	0.268	0.063	1.52647e-68
TCF21+ Int	Kdelc2	9.1506e-73	0.839041	0.303	0.101	2.06483e-68
TCF21+ Int	Dnajc3	1.56039e-72	0.798139	0.397	0.194	3.52101e-68
TCF21+ Int	Ndrg2	5.27433e-72	0.930347	0.269	0.061	1.19015e-67
TCF21+ Int	Cbx5	6.08793e-72	0.858915	0.433	0.211	1.37374e-67
TCF21+ Int	Nrp1	2.00035e-71	0.868257	0.369	0.104	4.51379e-67
TCF21+ Int	Krtcap2	2.81051e-71	0.830728	0.374	0.157	6.3419e-67
TCF21+ Int	Rnf130	2.17608e-70	0.847439	0.368	0.149	4.91032e-66
TCF21+ Int	Tpm4	8.58002e-70	0.832146	0.341	0.099	1.93608e-65
TCF21+ Int	Lamp2	2.43953e-69	0.762716	0.433	0.215	5.5048e-65
TCF21+ Int	Nap1l1	6.5067e-69	0.810392	0.384	0.16	1.46824e-64
TCF21+ Int	Ppib	6.6612e-69	0.718375	0.527	0.313	1.5031e-64
TCF21+ Int	Nid1	9.95699e-69	0.892533	0.303	0.085	2.24679e-64
TCF21+ Int	Sep15	6.28082e-68	0.761759	0.419	0.212	1.41727e-63
TCF21+ Int	Rpl29	7.08454e-63	0.788152	0.295	0.09	1.59863e-58
TCF21+ Int	Ptms	8.34922e-54	0.70613	0.353	0.136	1.884e-49
Leydig	Cyp17a1	0	4.56719	0.904	0.011	0
Leydig	Insl3	0	4.05392	0.921	0.015	0
Leydig	Cyp11a1	0	3.63354	0.88	0.009	0
Leydig	Akr1cl	0	2.71194	0.997	0.214	0
Leydig	Lcn2	8.90005629112695e-312	3.91982	0.877	0.027	2.0083e-307
Leydig	Fabp3	0	2.87239	0.979	0.19	4.67691e-305
Leydig	Ptgds	7.1426e-274	3.12762	0.932	0.255	1.61173e-269
Leydig	Agt	1.53696e-269	3.35406	0.873	0.083	3.46815e-265
Leydig	Hsd3b1	2.2283e-262	3.4902	0.75	0.01	5.02817e-258
Leydig	Sult1e1	6.8882e-244	2.6484	0.675	0.002	1.55432e-239
Leydig	Ces1d	1.37775e-239	2.20263	0.678	0.003	3.10889e-235
Leydig	Tmem176a	1.21916e-236	2.20028	0.856	0.05	2.75104e-232
Leydig	Hsd3b6	3.54961e-235	3.30083	0.678	0.005	8.0097e-231
Leydig	1110008P14Rik	9.05457e-227	2.15427	0.825	0.055	2.04316e-222
Leydig	Ephx1	1.3982e-222	2.21557	0.808	0.052	3.15505e-218
Leydig	Hsd17b3	5.78649e-218	2.11375	0.671	0.008	1.30572e-213
Leydig	Cox6a1	9.81224e-216	1.59867	0.973	0.499	2.21413e-211
Leydig	Fdx1	3.15463e-211	2.13801	0.894	0.159	7.11842e-207
Leydig	Hmgcs2	7.8783e-203	1.84005	0.935	0.24	1.77774e-198
Leydig	Aldh1a1	2.32158e-201	1.78553	0.99	0.438	5.23864e-197
Leydig	Klk1b21	3.70361e-199	2.68873	0.63	0.014	8.3572e-195
Leydig	Prlr	2.79598e-194	2.02042	0.877	0.122	6.30912e-190
Leydig	Mgst1	8.52989e-194	1.75961	0.925	0.311	1.92477e-189
Leydig	Tmem176b	1.05502e-193	2.00477	0.87	0.102	2.38066e-189
Leydig	Klk1b24	2.59232e-193	2.57773	0.63	0.013	5.84957e-189
Leydig	Pld3	1.00081e-192	1.92675	0.818	0.107	2.25832e-188
Leydig	Cd36	3.35118e-184	1.94333	0.599	0.008	7.56193e-180
Leydig	Bhmt	1.47582e-176	2.45885	0.671	0.037	3.33018e-172
Leydig	Vcam1	7.06448e-170	1.92013	0.897	0.167	1.5941e-165
Leydig	Apoc1	1.45993e-169	2.38098	0.61	0.019	3.29434e-165
Leydig	Me1	1.60088e-165	1.54513	0.938	0.373	3.61239e-161
Leydig	Gsta3	6.62154e-161	1.99409	0.784	0.125	1.49415e-156
Leydig	Gstm2	4.98992e-160	1.36499	0.973	0.605	1.12598e-155
Leydig	Star	3.49642e-159	2.11256	0.699	0.073	7.88967e-155
Leydig	Klk1b27	4.1822e-157	2.43221	0.476	0.002	9.43713e-153
Leydig	Mrap	3.80165e-156	1.38324	0.517	0.007	8.57842e-152
Leydig	Msmo1	1.24674e-152	1.79281	0.685	0.061	2.81327e-148
Leydig	Dbi	3.47152e-152	1.35891	0.949	0.458	7.83349e-148
Leydig	Alas1	5.38617e-152	1.90621	0.729	0.083	1.21539e-147
Leydig	Gstm1	5.1396e-150	1.58537	0.986	0.677	1.15975e-145
Leydig	Hao2	5.16271e-150	1.21111	0.452	0.002	1.16496e-145
Leydig	Pank1	8.63959e-147	1.71644	0.76	0.108	1.94952e-142
Leydig	Prdx1	2.8894e-144	1.3904	0.932	0.391	6.51994e-140
Leydig	Itih2	4.65267e-144	1.33881	0.5	0.009	1.04988e-139
Leydig	Lipg	5.98243e-141	1.81781	0.603	0.038	1.34993e-136
Leydig	Sc5d	4.52645e-140	1.50159	0.568	0.025	1.02139e-135
Leydig	Nucb2	4.78849e-139	1.65476	0.818	0.187	1.08052e-134
Leydig	Lhcgr	8.84799e-139	1.4196	0.476	0.007	1.99655e-134
Leydig	Gpt2	1.25528e-135	1.67282	0.664	0.069	2.83253e-131
Leydig	Pcolce	1.06257e-131	1.47745	0.853	0.166	2.39769e-127
Leydig	Kit	2.50056e-130	1.35641	0.449	0.007	5.64252e-126
Leydig	Fxyd1	6.40575e-130	1.41844	0.894	0.208	1.44546e-125
Leydig	Pon3	4.67159e-126	1.30666	0.531	0.024	1.05415e-121
Leydig	Ggh	1.48717e-124	1.49194	0.661	0.069	3.35581e-120
Leydig	AU021092	3.75233e-123	2.15538	0.575	0.082	8.46714e-119
Leydig	Spon1	1.02237e-122	1.34222	0.517	0.023	2.30697e-118
Leydig	Serinc3	2.36549e-122	1.27356	0.908	0.425	5.33773e-118
Leydig	Serpina3g	7.51338e-119	1.25401	0.411	0.006	1.69539e-114
Leydig	Folr1	1.54832e-118	1.50181	0.695	0.108	3.49377e-114
Leydig	Cyp51	4.97342e-117	1.52855	0.579	0.049	1.12225e-112
Leydig	Idh1	1.29894e-115	1.44004	0.774	0.152	2.93105e-111
Leydig	Acsbg1	1.31646e-115	1.17491	0.945	0.398	2.97059e-111
Leydig	Ifi27	1.26163e-114	1.33379	0.812	0.204	2.84686e-110
Leydig	Amy1	3.72961e-114	1.47278	0.562	0.043	8.41587e-110
Leydig	Acadl	1.40146e-113	1.36293	0.767	0.172	3.1624e-109
Leydig	Bpifb5	3.20385e-113	1.05322	0.363	0.002	7.2295e-109
Leydig	Sod1	7.68846e-113	1.14555	0.942	0.496	1.7349e-108
Leydig	Ctsh	1.44846e-111	1.14393	0.466	0.02	3.26845e-107
Leydig	Iqgap2	5.63158e-110	1.17177	0.428	0.013	1.27077e-105
Leydig	Uqcr10	1.16828e-108	1.24251	0.894	0.336	2.63622e-104
Leydig	Cstb	4.42176e-107	1.36551	0.795	0.185	9.97769e-103
Leydig	Snhg11	4.44596e-107	1.43802	0.418	0.014	1.00323e-102
Leydig	Mgarp	3.68246e-106	1.347	0.822	0.229	8.30948e-102
Leydig	Tmem205	3.19802e-105	1.39262	0.726	0.155	7.21633e-101
Leydig	Fam213a	1.90622e-104	1.38966	0.839	0.27	4.30139e-100
Leydig	Aldoc	3.93647e-104	0.852482	0.318	0.001	8.88265e-100
Leydig	Fads1	8.91278e-104	1.3317	0.589	0.069	2.01117e-99
Leydig	Cd47	1.81328e-103	1.08797	0.784	0.17	4.09166e-99
Leydig	Aldh1a7	2.24185e-103	1.31845	0.486	0.031	5.05872e-99
Leydig	9230104L09Rik	3.22103e-103	1.78916	0.322	0.001	7.26825e-99
Leydig	Aqp2	3.51499e-103	1.51204	0.524	0.044	7.93157e-99
Leydig	Fabp3-ps1	6.49614e-103	1.09241	0.455	0.023	1.46585e-98
Leydig	Mt1	3.26489e-102	1.19679	0.938	0.573	7.36721e-98
Leydig	Tmem164	9.98294e-102	0.953023	0.401	0.012	2.25265e-97
Leydig	Serpina3c	1.62555e-100	1.10627	0.459	0.027	3.66804e-96
Leydig	Cox6c	2.62809e-98	0.988778	0.952	0.568	5.93028e-94
Leydig	Ctsb	1.54352e-97	1.18482	0.818	0.246	3.48296e-93
Leydig	Irf8	2.2307e-97	1.09565	0.438	0.023	5.03357e-93
Leydig	Acadm	6.31441e-97	1.28332	0.736	0.166	1.42485e-92
Leydig	Lrg1	1.08553e-93	1.2108	0.312	0.003	2.44949e-89
Leydig	Etfb	1.78277e-93	1.20607	0.795	0.228	4.02283e-89
Leydig	Ndufa1	2.27577e-93	1.17888	0.86	0.321	5.13528e-89
Leydig	Klk1b22	1.25301e-92	1.3467	0.291	0.001	2.82741e-88
Leydig	0610011F06Rik	2.4993e-92	1.24543	0.562	0.069	5.63968e-88
Leydig	Igfbp2	3.74773e-92	0.986704	0.318	0.004	8.45675e-88
Leydig	Atp5g3	9.88081e-92	1.13365	0.846	0.337	2.2296e-87
Leydig	Gramd1b	1.01932e-91	1.33798	0.579	0.078	2.30009e-87
Leydig	Slc25a5	1.58951e-91	1.10323	0.873	0.39	3.58673e-87
Leydig	Cst3	1.5017e-90	1.09523	0.986	0.741	3.38858e-86
Leydig	Oxtr	2.89653e-90	0.950099	0.301	0.002	6.53602e-86
Leydig	Wbp5	3.1782e-90	1.01404	0.935	0.483	7.17161e-86
Leydig	Hspe1	7.0838e-90	1.22702	0.791	0.242	1.59846e-85
Leydig	Etfa	5.19245e-89	1.20802	0.719	0.169	1.17168e-84
Leydig	Adh1	4.06768e-88	1.29653	0.394	0.019	9.17871e-84
Leydig	Ndufc2	4.81504e-88	1.22887	0.771	0.226	1.08651e-83
Leydig	Scd1	6.58944e-88	0.86022	0.308	0.004	1.48691e-83
Leydig	Dhcr24	8.05434e-88	1.1698	0.606	0.093	1.81746e-83
Leydig	Ass1	5.29184e-87	1.34173	0.452	0.038	1.1941e-82
Leydig	Tspan8	1.48838e-86	1.04626	0.384	0.017	3.35853e-82
Leydig	Ndufb8	4.18654e-84	1.15362	0.791	0.252	9.44693e-80
Leydig	Atp5j	1.44889e-83	1.09529	0.846	0.333	3.26941e-79
Leydig	Acaa2	2.95501e-83	1.16047	0.767	0.235	6.66798e-79
Leydig	Ndufb9	3.22734e-83	1.10636	0.808	0.28	7.28248e-79
Leydig	Sepp1	2.0331e-81	0.88423	0.839	0.272	4.58769e-77
Leydig	Cmbl	3.09713e-81	1.03072	0.432	0.034	6.98867e-77
Leydig	Acat1	4.42603e-79	1.11508	0.743	0.21	9.98734e-75
Leydig	Pgrmc1	5.53505e-79	0.704289	0.925	0.446	1.24898e-74
Leydig	Slc25a3	2.50744e-77	1.09303	0.801	0.314	5.65804e-73
Leydig	Scpep1	2.81278e-77	0.898639	0.473	0.059	6.34703e-73
Leydig	Fdft1	1.83401e-75	0.963572	0.473	0.056	4.13845e-71
Leydig	Sqle	2.11075e-75	0.862722	0.373	0.025	4.76291e-71
Leydig	Cml1	2.14643e-75	0.978306	0.342	0.016	4.84341e-71
Leydig	B2m	8.40701e-75	0.743861	0.877	0.336	1.89704e-70
Leydig	Hacd2	1.33225e-74	1.04715	0.784	0.262	3.00621e-70
Leydig	Sec61b	2.08864e-74	1.02461	0.699	0.181	4.71303e-70
Leydig	Dap	3.58957e-74	0.972942	0.5	0.069	8.09986e-70
Leydig	Elovl5	4.41564e-74	1.04028	0.699	0.182	9.96389e-70
Leydig	Ly6e	6.98951e-74	0.943573	0.709	0.187	1.57718e-69
Leydig	Tmem35	2.94055e-73	1.12991	0.548	0.096	6.63535e-69
Leydig	Klk1	5.28087e-72	3.61196	0.281	0.016	1.19163e-67
Leydig	Susd3	2.59818e-71	0.988822	0.788	0.262	5.86279e-67
Leydig	Psme1	1.34469e-70	0.946074	0.647	0.152	3.0343e-66
Leydig	Hsd17b12	1.59803e-70	1.0655	0.61	0.13	3.60595e-66
Leydig	Hmgcs1	6.9031e-70	1.19819	0.575	0.119	1.55769e-65
Leydig	Cox4i1	2.2573e-68	0.769045	0.914	0.595	5.09359e-64
Leydig	Nsdhl	3.14232e-68	0.853715	0.36	0.027	7.09065e-64
Leydig	Elovl6	3.57434e-68	0.946599	0.315	0.016	8.0655e-64
Leydig	Cox6b1	1.32443e-67	0.953908	0.822	0.339	2.98857e-63
Leydig	Serpinb1a	3.41528e-67	0.716576	0.5	0.105	7.70658e-63
Leydig	Hsd17b10	1.19776e-66	0.913735	0.575	0.123	2.70275e-62
Leydig	Ndufa4	1.25265e-66	0.869024	0.87	0.389	2.82661e-62
Leydig	Fads6	1.26483e-66	0.745302	0.394	0.049	2.85408e-62
Leydig	Ssr4	2.16639e-66	1.05264	0.705	0.212	4.88846e-62
Leydig	Cox7b	2.60493e-66	0.974472	0.712	0.213	5.87802e-62
Leydig	Efnb1	4.9372e-66	0.992576	0.438	0.055	1.11408e-61
Leydig	Tsc22d1	8.7915e-66	0.969997	0.86	0.514	1.9838e-61
Leydig	Ech1	1.93125e-65	0.943667	0.692	0.196	4.35786e-61
Leydig	Slc3a2	2.008e-65	1.04811	0.723	0.241	4.53105e-61
Leydig	Smoc1	1.39955e-64	0.701985	0.325	0.023	3.15808e-60
Leydig	Nat8	3.12401e-64	0.735289	0.212	0.001	7.04932e-60
Leydig	Htatip2	3.15974e-64	0.71176	0.346	0.032	7.12996e-60
Leydig	Tm7sf2	1.40394e-63	0.728509	0.267	0.009	3.16799e-59
Leydig	Eci1	5.71082e-63	0.93771	0.493	0.083	1.28865e-58
Leydig	Phyh	1.67372e-62	0.985143	0.541	0.108	3.77676e-58
Leydig	Pja1	1.68997e-62	0.998883	0.777	0.313	3.81341e-58
Leydig	Aldh2	2.17724e-62	0.886072	0.88	0.462	4.91293e-58
Leydig	C7	3.60792e-62	0.836915	0.312	0.023	8.14126e-58
Leydig	Cd81	6.20537e-62	0.910819	0.856	0.383	1.40024e-57
Leydig	Slc7a8	6.52875e-62	0.812183	0.366	0.035	1.47321e-57
Leydig	Ebpl	1.4534e-61	0.851397	0.397	0.048	3.2796e-57
Leydig	Itm2b	3.47993e-61	0.754713	0.949	0.62	7.85245e-57
Leydig	Acadvl	3.94433e-61	0.761346	0.377	0.044	8.90039e-57
Leydig	Ndufs8	9.49405e-61	0.776844	0.606	0.156	2.14233e-56
Leydig	Ndufb6	1.19142e-60	0.886317	0.664	0.19	2.68843e-56
Leydig	1110001J03Rik	3.87819e-60	0.75609	0.49	0.096	8.75114e-56
Leydig	Cpq	4.35979e-59	0.874708	0.599	0.154	9.83786e-55
Leydig	Slc22a5	9.62558e-59	0.720414	0.298	0.02	2.17201e-54
Leydig	Fkbp2	1.54872e-58	0.847953	0.675	0.208	3.4947e-54
Leydig	Hspd1	2.44484e-58	0.939751	0.774	0.307	5.51679e-54
Leydig	Gstk1	3.04329e-58	0.76433	0.37	0.044	6.86719e-54
Leydig	Trp53i11	3.69536e-58	0.706168	0.288	0.018	8.33858e-54
Leydig	Tcaf1	5.04791e-57	0.928317	0.346	0.035	1.13906e-52
Leydig	Adh5	6.29195e-57	0.948797	0.62	0.172	1.41978e-52
Leydig	Fdxr	8.61247e-57	1.00665	0.562	0.135	1.9434e-52
Leydig	Heg1	1.06473e-56	0.711402	0.473	0.105	2.40256e-52
Leydig	Ccs	1.20946e-56	0.768976	0.428	0.068	2.72916e-52
Leydig	Ddrgk1	2.0729e-56	0.921138	0.654	0.203	4.6775e-52
Leydig	Acadsb	2.62279e-56	0.791503	0.634	0.183	5.91832e-52
Leydig	Lamp2	7.00503e-56	0.803929	0.699	0.236	1.58069e-51
Leydig	Sdhb	7.51237e-56	0.898385	0.661	0.206	1.69517e-51
Leydig	Tecr	9.27441e-56	0.946595	0.589	0.155	2.09277e-51
Leydig	Gpx1	9.85898e-56	0.887493	0.798	0.355	2.22468e-51
Leydig	Acot1	1.01168e-55	1.10307	0.223	0.007	2.28285e-51
Leydig	Hint1	1.65091e-55	0.757201	0.832	0.381	3.72527e-51
Leydig	Mgll	8.71118e-55	0.694114	0.346	0.045	1.96568e-50
Leydig	Asah1	1.70287e-54	0.795598	0.503	0.107	3.84252e-50
Leydig	Decr1	2.76636e-54	0.761751	0.414	0.068	6.2423e-50
Leydig	Grhpr	5.17019e-54	0.75493	0.394	0.059	1.16665e-49
Leydig	Echs1	1.78916e-52	0.756377	0.647	0.208	4.03723e-48
Leydig	Cnpy2	5.20514e-52	0.741739	0.548	0.144	1.17454e-47
Leydig	Apln	9.7006e-52	0.753778	0.223	0.008	2.18894e-47
Leydig	Prdx3	1.87804e-50	0.736695	0.541	0.142	4.2378e-46
Leydig	Fads2	2.06599e-50	0.724269	0.332	0.038	4.6619e-46
Leydig	Txn1	4.58863e-50	0.738469	0.784	0.337	1.03542e-45
Leydig	Rps27l	4.7675e-50	0.885587	0.757	0.32	1.07579e-45
Leydig	Aldh1l1	8.76265e-50	0.830459	0.397	0.064	1.97729e-45
Leydig	Uqcr11	8.94309e-50	0.756829	0.777	0.339	2.01801e-45
Leydig	Cd59a	3.43421e-49	0.805737	0.678	0.239	7.74929e-45
Leydig	Uqcrb	9.16428e-49	0.807278	0.699	0.258	2.06792e-44
Leydig	Anapc13	9.35604e-49	0.862599	0.654	0.226	2.11119e-44
Leydig	Hadh	7.80406e-48	0.806936	0.664	0.235	1.76099e-43
Leydig	Surf4	1.37484e-47	0.722214	0.473	0.111	3.10233e-43
Leydig	Atp5j2	1.72735e-47	0.770987	0.777	0.347	3.89776e-43
Leydig	Iah1	2.24758e-47	0.731462	0.39	0.069	5.07167e-43
Leydig	Ggct	2.6579e-47	0.794133	0.466	0.104	5.99756e-43
Leydig	Fam129a	2.87842e-47	0.717162	0.455	0.108	6.49514e-43
Leydig	Ctsd	3.30929e-47	0.754144	0.616	0.199	7.46741e-43
Leydig	Dad1	5.67752e-47	0.828813	0.736	0.314	1.28113e-42
Leydig	Neat1	7.44385e-47	0.872675	0.497	0.123	1.67971e-42
Leydig	Scd2	1.47504e-46	0.750685	0.801	0.37	3.32843e-42
Leydig	Mdh1	3.48671e-46	0.69408	0.62	0.214	7.86777e-42
Leydig	Eci2	5.24575e-46	0.707227	0.531	0.149	1.1837e-41
Leydig	Cpe	9.04137e-46	0.693794	0.801	0.369	2.04019e-41
Leydig	Ndufa6	1.24423e-45	0.735035	0.781	0.362	2.80761e-41
Leydig	Cyb5r3	2.18891e-45	0.740387	0.726	0.298	4.93929e-41
Leydig	Pkdcc	3.24771e-45	0.755514	0.397	0.074	7.32846e-41
Leydig	Psmb3	4.78351e-45	0.746713	0.712	0.285	1.0794e-40
Leydig	Aebp1	5.42742e-45	0.988028	0.438	0.105	1.2247e-40
Leydig	Fam195a	5.59762e-45	0.765766	0.442	0.097	1.2631e-40
Leydig	Map1lc3a	1.49777e-44	0.751996	0.63	0.22	3.37972e-40
Leydig	Aldh1a2	1.84585e-44	0.811144	0.308	0.038	4.16515e-40
Leydig	Ndufb11	2.73832e-44	0.710731	0.661	0.246	6.17902e-40
Leydig	Dnajc15	3.1076e-44	0.750163	0.592	0.194	7.0123e-40
Leydig	Sod2	1.28849e-43	0.725701	0.514	0.144	2.90748e-39
Leydig	Cox8a	2.82967e-43	0.786977	0.719	0.31	6.38516e-39
Leydig	Lifr	3.13106e-43	0.725465	0.428	0.095	7.06524e-39
Leydig	Iscu	3.65127e-43	0.70503	0.452	0.109	8.2391e-39
Leydig	Cox5b	5.89794e-42	0.75513	0.726	0.343	1.33087e-37
Leydig	Abca1	7.65213e-42	0.932174	0.483	0.129	1.7267e-37
Leydig	Sdha	1.20606e-41	0.713111	0.483	0.129	2.72147e-37
Leydig	Mut	1.21311e-41	0.753059	0.394	0.079	2.73738e-37
Leydig	Hadha	1.70467e-41	0.794538	0.654	0.252	3.84659e-37
Leydig	Prdx5	2.63028e-41	0.736808	0.64	0.239	5.93523e-37
Leydig	Tmem86a	7.54728e-41	0.830458	0.5	0.144	1.70304e-36
Leydig	Ndufs3	1.37636e-40	0.737136	0.517	0.153	3.10575e-36
Leydig	Cox7c	9.04969e-38	0.7095	0.74	0.363	2.04206e-33
Leydig	Dhrs7	1.37831e-37	0.705743	0.586	0.211	3.11015e-33
Leydig	Pgbd5	1.32127e-36	0.801444	0.318	0.055	2.98145e-32
Leydig	Plod2	7.52575e-32	0.694927	0.414	0.117	1.69818e-27
Leydig	Gpx3	7.49836e-28	1.14037	0.305	0.075	1.69201e-23
Leydig	Ftl1	1.09173e-27	0.793172	0.497	0.19	2.46349e-23
Leydig	Fabp5	1.87039e-20	0.839995	0.312	0.108	4.22055e-16
Sertoli	Rhox8	0	3.45972	0.883	0.03	0
Sertoli	Cst9	0	3.42282	0.864	0.012	0
Sertoli	Cst12	0	3.24598	0.858	0.015	0
Sertoli	Defb36	0	2.47624	0.662	0.021	0
Sertoli	Prm2	0	2.45822	0.841	0.312	0
Sertoli	1700011M02Rik	0	2.41538	0.637	0.005	0
Sertoli	Amhr2	0	2.35702	0.797	0.112	0
Sertoli	Espn	0	2.34618	0.649	0.038	0
Sertoli	1700019B21Rik	0	2.32231	0.544	0.004	0
Sertoli	Aard	0	2.29848	0.823	0.174	0
Sertoli	Tsx	0	2.29515	0.642	0.004	0
Sertoli	Basp1	0	2.26876	0.68	0.027	0
Sertoli	Sin3b	0	2.25848	0.862	0.236	0
Sertoli	Gatm	0	2.20324	0.769	0.051	0
Sertoli	Gm9112	0	2.19571	0.566	0.003	0
Sertoli	Wfdc10	0	2.19084	0.574	0.007	0
Sertoli	Tmem184a	0	2.03302	0.605	0.003	0
Sertoli	Cldn11	0	2.00208	0.562	0.007	0
Sertoli	Clu	0	1.98036	0.89	0.282	0
Sertoli	Srpk2	0	1.69357	0.754	0.18	0
Sertoli	Defb19	0	1.61446	0.91	0.427	0
Sertoli	Gm3880	5.47311044960579e-314	2.09252	0.517	0.003	0
Sertoli	Etd	1.62028e-306	1.93078	0.507	0.003	3.65615e-302
Sertoli	4933402E13Rik	4.01349e-302	1.81356	0.495	0.003	9.05645e-298
Sertoli	Prm1	2.43618e-288	2.32632	0.815	0.361	5.49724e-284
Sertoli	Kif21a	2.89246e-285	1.9108	0.55	0.045	6.52684e-281
Sertoli	Defb45	3.20828e-285	2.12377	0.499	0.009	7.23947e-281
Sertoli	Ppt1	1.23564e-276	1.55822	0.697	0.186	2.78823e-272
Sertoli	Gm14569	4.29216e-271	1.82703	0.499	0.015	9.68525e-267
Sertoli	Ppp1r9a	5.77909e-264	1.84265	0.612	0.101	1.30405e-259
Sertoli	Hmgn5	6.21272e-262	1.97613	0.663	0.177	1.4019e-257
Sertoli	Tnp2	1.9283e-249	2.20649	0.715	0.234	4.3512e-245
Sertoli	Ttyh1	2.02026e-247	1.65203	0.509	0.039	4.55871e-243
Sertoli	Nxf3	2.17881e-240	1.57572	0.411	0.001	4.91649e-236
Sertoli	Reep1	7.94828e-239	1.5176	0.435	0.008	1.79353e-234
Sertoli	Trim7	3.35046e-237	1.67594	0.433	0.008	7.56031e-233
Sertoli	Map1b	3.24508e-230	1.85963	0.544	0.077	7.32253e-226
Sertoli	Tulp2	2.68924e-229	1.47538	0.64	0.153	6.06826e-225
Sertoli	Helz	2.03731e-228	1.59457	0.528	0.069	4.59719e-224
Sertoli	Htatsf1	4.85173e-226	1.52913	0.69	0.29	1.09479e-221
Sertoli	Lrp8	2.85735e-224	1.58498	0.405	0.005	6.44762e-220
Sertoli	Bod1l	4.36706e-222	1.68198	0.638	0.222	9.85428e-218
Sertoli	mt-Rnr1	1.10548e-218	1.24744	0.807	0.441	2.49452e-214
Sertoli	Mro	1.31126e-216	1.43745	0.409	0.011	2.95885e-212
Sertoli	Sox9	5.0041e-211	1.43521	0.414	0.013	1.12918e-206
Sertoli	Adora1	5.61083e-210	1.43746	0.394	0.009	1.26608e-205
Sertoli	Abcf1	1.30005e-209	1.35537	0.696	0.256	2.93356e-205
Sertoli	Tnp1	3.78931e-207	2.20483	0.692	0.28	8.55057e-203
Sertoli	Cyb5r1	4.60155e-206	1.44639	0.461	0.046	1.03834e-201
Sertoli	Cgn	1.01915e-205	1.49318	0.412	0.017	2.2997e-201
Sertoli	Cadm1	5.72557e-204	1.49502	0.517	0.076	1.29197e-199
Sertoli	Ninl	6.59763e-204	1.55027	0.442	0.035	1.48876e-199
Sertoli	Tmem114	8.62038e-202	1.29685	0.357	0.001	1.94519e-197
Sertoli	Slc47a2	2.64077e-199	1.33939	0.359	0.002	5.9589e-195
Sertoli	Dmrtc1a	2.79168e-198	1.34369	0.383	0.009	6.29942e-194
Sertoli	Gm2044	7.03414e-198	1.68762	0.415	0.023	1.58725e-193
Sertoli	Wipf3	2.41086e-197	1.37765	0.381	0.009	5.4401e-193
Sertoli	8030411F24Rik	1.05726e-194	1.43974	0.358	0.003	2.38571e-190
Sertoli	Sdc4	2.41158e-194	1.42461	0.532	0.097	5.44173e-190
Sertoli	Cited1	3.19091e-193	1.48283	0.529	0.093	7.20028e-189
Sertoli	Mtap7d3	8.98252e-193	1.54447	0.371	0.008	2.02691e-188
Sertoli	Daam2	7.14784e-192	1.44139	0.39	0.015	1.61291e-187
Sertoli	Mum1l1	6.43026e-191	1.44063	0.598	0.177	1.45099e-186
Sertoli	Sept6	6.4036e-190	1.47059	0.467	0.062	1.44497e-185
Sertoli	Akap12	6.80046e-187	1.0694	0.848	0.507	1.53452e-182
Sertoli	Fndc5	1.07231e-185	1.26224	0.35	0.005	2.41967e-181
Sertoli	Marcksl1	6.90664e-184	1.46047	0.487	0.077	1.55848e-179
Sertoli	Odf2	5.18831e-182	1.5427	0.62	0.19	1.17074e-177
Sertoli	Etnk2	6.23213e-182	1.43029	0.487	0.081	1.40628e-177
Sertoli	mt-Co1	2.22007e-181	1.05138	0.855	0.585	5.00959e-177
Sertoli	Camkk2	2.53316e-181	1.361	0.463	0.055	5.71607e-177
Sertoli	Inha	6.54075e-178	1.32049	0.53	0.103	1.47592e-173
Sertoli	Ormdl3	1.46921e-177	1.36114	0.526	0.114	3.31528e-173
Sertoli	Bex4	1.51317e-176	1.4567	0.436	0.056	3.41447e-172
Sertoli	Flrt1	1.54867e-176	1.36336	0.366	0.015	3.49458e-172
Sertoli	Gstm7	1.50343e-174	1.37752	0.453	0.069	3.39249e-170
Sertoli	Rhox5	1.77298e-173	1.52279	0.316	0.001	4.00074e-169
Sertoli	Hmgb3	4.47235e-172	1.37429	0.476	0.07	1.00919e-167
Sertoli	Ncoa2	2.83001e-171	1.38463	0.426	0.046	6.38591e-167
Sertoli	Wt1	2.08847e-170	1.20085	0.422	0.04	4.71262e-166
Sertoli	Shtn1	5.32331e-169	1.29001	0.359	0.017	1.20121e-164
Sertoli	Oaz3	1.03505e-168	1.77823	0.452	0.066	2.3356e-164
Sertoli	Gas2l1	5.63968e-167	1.25749	0.438	0.061	1.27259e-162
Sertoli	Gm2a	7.99467e-167	1.23675	0.634	0.27	1.804e-162
Sertoli	Map7	2.18048e-166	1.28451	0.431	0.051	4.92025e-162
Sertoli	Inhbb	1.08073e-165	1.22347	0.324	0.006	2.43866e-161
Sertoli	Sema5b	1.53881e-163	1.2294	0.305	0.002	3.47231e-159
Sertoli	Hdac6	1.58331e-163	1.30016	0.386	0.034	3.57274e-159
Sertoli	Kdm7a	6.96975e-163	1.29303	0.504	0.11	1.57272e-158
Sertoli	Laptm4b	2.09406e-161	1.31982	0.478	0.111	4.72525e-157
Sertoli	Myo7a	1.07376e-160	1.23847	0.332	0.011	2.42293e-156
Sertoli	Gkap1	5.70489e-160	1.06103	0.701	0.306	1.28731e-155
Sertoli	Dynll2	1.42498e-156	1.15629	0.658	0.286	3.21547e-152
Sertoli	Gprasp2	1.32112e-155	1.24017	0.351	0.02	2.98112e-151
Sertoli	Kansl3	6.83791e-155	1.26039	0.448	0.072	1.54297e-150
Sertoli	Smcp	9.85301e-154	1.7992	0.542	0.159	2.22333e-149
Sertoli	Golga4	6.21227e-152	1.22685	0.608	0.232	1.4018e-147
Sertoli	Agpat4	8.77306e-152	1.19989	0.368	0.037	1.97964e-147
Sertoli	Nmt2	3.27243e-151	1.21111	0.52	0.137	7.38424e-147
Sertoli	Gstm6	5.36583e-150	1.22625	0.379	0.039	1.2108e-145
Sertoli	Tnik	7.82061e-150	1.21108	0.366	0.03	1.76472e-145
Sertoli	Slc52a3	5.02829e-149	1.11236	0.292	0.005	1.13463e-144
Sertoli	Stim1	1.54891e-148	1.28329	0.442	0.081	3.49512e-144
Sertoli	Trank1	5.13322e-148	1.28581	0.36	0.031	1.15831e-143
Sertoli	Ldhb	8.98569e-148	1.02629	0.695	0.378	2.02762e-143
Sertoli	Bbx	1.13994e-147	1.16455	0.611	0.23	2.57227e-143
Sertoli	Ccdc136	1.30235e-144	1.44832	0.54	0.148	2.93875e-140
Sertoli	Syt7	1.61078e-144	1.20846	0.346	0.026	3.63473e-140
Sertoli	Rab11fip3	3.47788e-143	1.09576	0.326	0.018	7.84783e-139
Sertoli	Mrc1	2.10548e-142	0.944303	0.325	0.025	4.75101e-138
Sertoli	Klhl23	2.65756e-142	1.22175	0.455	0.091	5.99678e-138
Sertoli	AU015836	2.06921e-141	1.05703	0.281	0.005	4.66917e-137
Sertoli	Cdk5	1.94981e-139	1.17244	0.407	0.065	4.39975e-135
Sertoli	Rif1	2.62915e-138	1.2948	0.504	0.146	5.93267e-134
Sertoli	Enah	4.01332e-138	1.16011	0.426	0.073	9.05605e-134
Sertoli	Sema6c	9.32784e-138	1.07396	0.296	0.011	2.10483e-133
Sertoli	Tiam1	1.68343e-137	1.08836	0.296	0.011	3.79866e-133
Sertoli	Gas7	2.8123e-137	1.08055	0.307	0.015	6.34595e-133
Sertoli	Atp1b1	3.17608e-136	1.23803	0.393	0.059	7.16682e-132
Sertoli	Trrap	2.19076e-135	1.19284	0.373	0.049	4.94344e-131
Sertoli	4930550L24Rik	3.3557e-135	0.963965	0.251	0.001	7.57215e-131
Sertoli	Prm3	8.36522e-135	1.68714	0.371	0.049	1.88761e-130
Sertoli	Mier3	1.37987e-134	1.16743	0.397	0.059	3.11368e-130
Sertoli	Spa17	1.83186e-134	1.38735	0.517	0.146	4.13359e-130
Sertoli	Nudc	6.00469e-134	1.16463	0.537	0.193	1.35496e-129
Sertoli	Elovl2	6.76833e-133	1.05012	0.306	0.017	1.52727e-128
Sertoli	Mns1	8.49382e-133	1.11142	0.456	0.091	1.91663e-128
Sertoli	Polr3g	9.87619e-133	1.11947	0.317	0.023	2.22856e-128
Sertoli	Larp1b	2.67675e-132	1.08866	0.44	0.083	6.04008e-128
Sertoli	Fbrsl1	3.19188e-132	1.11974	0.378	0.056	7.20249e-128
Sertoli	Tspyl2	1.28453e-131	1.16753	0.377	0.052	2.89853e-127
Sertoli	Uchl1	1.29564e-131	1.33024	0.326	0.029	2.9236e-127
Sertoli	Vsig1	1.95951e-131	0.968722	0.258	0.003	4.42164e-127
Sertoli	Reep2	2.06817e-131	1.04955	0.34	0.033	4.66682e-127
Sertoli	Gsta4	2.07212e-131	1.07922	0.585	0.202	4.67573e-127
Sertoli	Maged1	3.54818e-131	1.01049	0.625	0.308	8.00647e-127
Sertoli	Ctnnal1	7.65897e-131	1.09114	0.296	0.015	1.72825e-126
Sertoli	Clec12b	3.85349e-129	0.970035	0.246	0.001	8.69539e-125
Sertoli	Lpar3	2.69063e-128	0.953765	0.258	0.005	6.07141e-124
Sertoli	Zmat1	4.51164e-128	1.14322	0.344	0.037	1.01805e-123
Sertoli	Derl3	1.41976e-127	0.983029	0.255	0.004	3.20369e-123
Sertoli	Jade1	3.55096e-127	1.13575	0.388	0.065	8.01275e-123
Sertoli	Alas2	9.32849e-127	1.07326	0.242	0.001	2.10497e-122
Sertoli	Plp1	1.01763e-126	1.20519	0.328	0.033	2.29627e-122
Sertoli	Gapdhs	9.02395e-126	1.51169	0.383	0.065	2.03625e-121
Sertoli	Nfatc2ip	1.0395e-125	1.09406	0.353	0.043	2.34563e-121
Sertoli	Tex19.2	1.16138e-125	0.925015	0.243	0.002	2.62065e-121
Sertoli	Sh3gl2	6.04969e-124	0.959018	0.264	0.008	1.36511e-119
Sertoli	Tyro3	6.55006e-124	0.943867	0.24	0.002	1.47802e-119
Sertoli	Pcsk1n	3.26362e-123	0.991895	0.242	0.003	7.36435e-119
Sertoli	Ptpre	9.10961e-123	1.21969	0.36	0.058	2.05558e-118
Sertoli	EGFP	1.67558e-122	1.01108	0.323	0.032	3.78096e-118
Sertoli	Prdx6	1.08951e-121	1.0676	0.503	0.157	2.45849e-117
Sertoli	Gprasp1	8.43649e-121	1.18332	0.383	0.068	1.90369e-116
Sertoli	Enpp2	2.54195e-120	1.04095	0.27	0.012	5.73591e-116
Sertoli	Shbg	2.84473e-120	0.928402	0.223	0	6.41913e-116
Sertoli	1700027A15Rik	1.06417e-119	1.57681	0.34	0.049	2.40131e-115
Sertoli	Pgp	2.78514e-119	1.0459	0.574	0.22	6.28466e-115
Sertoli	Mxi1	4.49727e-119	1.04116	0.357	0.049	1.01481e-114
Sertoli	Alad	5.7726e-119	1.06861	0.439	0.111	1.30259e-114
Sertoli	Efhd2	3.28528e-118	1.00028	0.406	0.077	7.41324e-114
Sertoli	Qpct	4.28305e-118	1.10342	0.317	0.033	9.6647e-114
Sertoli	Cerk	1.80905e-116	0.985991	0.37	0.058	4.08212e-112
Sertoli	Isyna1	5.30018e-115	1.00409	0.498	0.154	1.19599e-110
Sertoli	Fabp9	3.7728e-114	1.11788	0.564	0.203	8.51331e-110
Sertoli	Aqp8	2.91673e-113	1.11156	0.214	0.001	6.5816e-109
Sertoli	Rnf181	3.76177e-112	0.998604	0.527	0.186	8.48844e-108
Sertoli	Epb4.1l3	7.74897e-112	0.943862	0.274	0.02	1.74856e-107
Sertoli	Dbil5	8.95423e-112	1.41967	0.423	0.106	2.02052e-107
Sertoli	Akap17b	2.82931e-110	1.05389	0.339	0.049	6.38433e-106
Sertoli	Wnk3	5.5529e-110	0.919144	0.236	0.009	1.25301e-105
Sertoli	Cmas	6.99237e-110	1.02951	0.369	0.069	1.57783e-105
Sertoli	Eppin	9.61506e-110	1.18378	0.372	0.081	2.16964e-105
Sertoli	Slc4a7	4.2161e-109	1.01844	0.308	0.035	9.51364e-105
Sertoli	Serf1	4.54588e-109	0.979489	0.483	0.143	1.02578e-104
Sertoli	Map4k4	6.36792e-109	1.06574	0.439	0.119	1.43692e-104
Sertoli	Sox4	3.55411e-108	1.05392	0.346	0.056	8.01985e-104
Sertoli	Slc7a4	9.19262e-108	0.963089	0.265	0.024	2.07431e-103
Sertoli	Dmrta1	1.5477e-107	0.789429	0.208	0.001	3.49238e-103
Sertoli	Glb1l3	5.5538e-107	1.04611	0.266	0.021	1.25321e-102
Sertoli	Hspb9	1.37728e-106	1.12017	0.373	0.073	3.10783e-102
Sertoli	Gpr55	1.9172e-106	0.871699	0.205	0.003	4.32617e-102
Sertoli	Mesdc2	6.69786e-106	0.966397	0.574	0.285	1.51137e-101
Sertoli	Mtcl1	8.06503e-106	0.87321	0.215	0.003	1.81987e-101
Sertoli	Smpx	5.97634e-105	1.0101	0.3	0.037	1.34856e-100
Sertoli	Zc3h7b	1.018e-104	0.97561	0.364	0.068	2.29712e-100
Sertoli	Fkbp4	1.92693e-104	1.00382	0.501	0.184	4.34812e-100
Sertoli	Slc30a2	2.2558e-104	1.04136	0.369	0.082	5.09022e-100
Sertoli	Bcat2	3.5448e-104	0.9769	0.324	0.052	7.99885e-100
Sertoli	Dmrt1	9.00927e-104	0.829409	0.212	0.003	2.03294e-99
Sertoli	Grip1	2.25882e-103	0.831946	0.209	0.003	5.09703e-99
Sertoli	Ddah1	6.15208e-102	0.871688	0.237	0.011	1.38822e-97
Sertoli	Garnl3	2.23972e-101	1.01326	0.275	0.027	5.05393e-97
Sertoli	Lpin2	5.145e-101	1.01488	0.316	0.048	1.16097e-96
Sertoli	Tdrp	4.61943e-100	0.959554	0.303	0.041	1.04237e-95
Sertoli	Hspa4l	5.31357e-100	0.981835	0.376	0.082	1.19901e-95
Sertoli	Peg10	5.47999e-100	0.774677	0.211	0.005	1.23656e-95
Sertoli	Stmn1	5.72606e-100	0.969207	0.313	0.044	1.29209e-95
Sertoli	Ppp3ca	1.31073e-99	0.964582	0.526	0.225	2.95766e-95
Sertoli	Pabpn1	2.32206e-99	1.11792	0.355	0.079	5.23973e-95
Sertoli	N4bp2l1	3.32742e-99	0.907085	0.25	0.019	7.50833e-95
Sertoli	Evl	3.34877e-99	0.838432	0.25	0.017	7.55649e-95
Sertoli	Mphosph9	4.81332e-99	0.898575	0.254	0.019	1.08612e-94
Sertoli	Srpk1	8.08356e-99	0.903101	0.445	0.128	1.82406e-94
Sertoli	Gca	2.07766e-98	0.880534	0.244	0.017	4.68824e-94
Sertoli	Itgb5	4.38758e-98	0.867598	0.259	0.023	9.90057e-94
Sertoli	Fbxo21	5.4276e-98	0.899537	0.296	0.039	1.22474e-93
Sertoli	Sept9	2.07056e-97	0.87776	0.271	0.027	4.67223e-93
Sertoli	Odf1	4.54879e-97	1.27296	0.273	0.031	1.02644e-92
Sertoli	Gm5617	6.55932e-97	1.19125	0.489	0.189	1.48011e-92
Sertoli	Gsg1	1.03957e-95	1.22004	0.342	0.069	2.34578e-91
Sertoli	Med10	1.22243e-95	0.979732	0.478	0.173	2.75841e-91
Sertoli	Adipor1	1.52378e-95	0.890375	0.48	0.172	3.43842e-91
Sertoli	Meig1	1.67564e-95	0.862791	0.592	0.252	3.78108e-91
Sertoli	Itpr2	9.31008e-95	1.09547	0.307	0.05	2.10082e-90
Sertoli	Haus7	2.61547e-94	0.919777	0.386	0.099	5.90182e-90
Sertoli	Chchd10	4.40599e-94	0.900809	0.615	0.295	9.94211e-90
Sertoli	Spata33	7.04754e-94	1.01604	0.41	0.109	1.59028e-89
Sertoli	Rhou	2.85722e-93	0.869474	0.287	0.038	6.44731e-89
Sertoli	Dtna	4.58157e-93	0.797295	0.211	0.008	1.03383e-88
Sertoli	Chp2	6.45496e-93	0.993934	0.274	0.032	1.45656e-88
Sertoli	Klc2	1.05649e-92	0.78805	0.225	0.013	2.38398e-88
Sertoli	Etl4	6.71108e-92	0.981929	0.325	0.064	1.51435e-87
Sertoli	Smim10l2a	8.69164e-92	0.882349	0.27	0.033	1.96127e-87
Sertoli	Camsap1	1.40749e-91	0.841812	0.273	0.033	3.17601e-87
Sertoli	Slc24a3	1.28739e-90	0.79029	0.23	0.016	2.905e-86
Sertoli	Upf3b	1.51006e-90	1.08426	0.457	0.197	3.40745e-86
Sertoli	Ralb	5.91907e-90	0.918281	0.44	0.14	1.33564e-85
Sertoli	Tssk6	9.46251e-90	1.14688	0.258	0.029	2.13521e-85
Sertoli	Rangap1	1.12777e-89	0.844737	0.319	0.059	2.54481e-85
Sertoli	Dlgap4	3.11286e-89	0.869716	0.368	0.087	7.02416e-85
Sertoli	Spata3	3.12627e-88	1.17016	0.267	0.035	7.05443e-84
Sertoli	4933411K16Rik	3.36928e-88	1.08523	0.255	0.029	7.60279e-84
Sertoli	Kctd14	4.57575e-88	0.863116	0.263	0.032	1.03252e-83
Sertoli	Stk39	5.99904e-88	0.848666	0.381	0.099	1.35368e-83
Sertoli	Nfat5	8.04466e-88	1.09769	0.393	0.124	1.81528e-83
Sertoli	Shc4	1.33506e-87	0.825905	0.223	0.015	3.01255e-83
Sertoli	Cited2	4.28465e-87	0.869005	0.341	0.075	9.66832e-83
Sertoli	Sbno1	7.62971e-87	0.889219	0.482	0.18	1.72164e-82
Sertoli	Nupr1l	1.04234e-86	0.955183	0.281	0.041	2.35205e-82
Sertoli	Bcl2l2	1.11566e-86	0.910231	0.283	0.043	2.51749e-82
Sertoli	1700009N14Rik	1.60612e-86	1.17209	0.258	0.034	3.6242e-82
Sertoli	1700024P16Rik	2.70765e-86	0.903773	0.238	0.027	6.10981e-82
Sertoli	G3bp2	2.78597e-86	0.856222	0.574	0.311	6.28655e-82
Sertoli	Man2a1	3.06665e-86	0.936904	0.346	0.089	6.91989e-82
Sertoli	Sobp	4.98466e-86	0.824217	0.252	0.028	1.12479e-81
Sertoli	Zmym3	5.43729e-86	0.902972	0.263	0.035	1.22693e-81
Sertoli	Zfp839	5.51569e-86	0.834386	0.247	0.026	1.24462e-81
Sertoli	Ralgapa2	6.39158e-86	0.825908	0.217	0.014	1.44226e-81
Sertoli	Akap4	9.02648e-86	1.25055	0.267	0.039	2.03682e-81
Sertoli	Ivns1abp	9.25238e-86	0.837954	0.331	0.069	2.0878e-81
Sertoli	Tomm34	1.15156e-85	0.811379	0.297	0.05	2.59849e-81
Sertoli	Dtx1	1.45961e-85	0.758583	0.253	0.031	3.29362e-81
Sertoli	Hmgb4	8.93952e-85	1.37798	0.334	0.085	2.0172e-80
Sertoli	Thoc2	1.36359e-84	0.901722	0.553	0.309	3.07694e-80
Sertoli	Baz1a	1.71596e-84	0.91941	0.33	0.073	3.87206e-80
Sertoli	Gm9999	2.7628e-84	1.09463	0.317	0.065	6.23426e-80
Sertoli	Agfg2	3.89843e-84	0.888046	0.291	0.052	8.79681e-80
Sertoli	Ctr9	9.39918e-84	0.928549	0.478	0.194	2.12092e-79
Sertoli	Hk2	1.35632e-83	0.918	0.364	0.093	3.06053e-79
Sertoli	Spz1	7.64341e-83	1.29903	0.322	0.077	1.72473e-78
Sertoli	Ssx2ip	8.23585e-83	0.843586	0.311	0.061	1.85842e-78
Sertoli	Spem1	1.88279e-82	1.132	0.226	0.023	4.24851e-78
Sertoli	Tpx2	2.45727e-82	0.830924	0.241	0.027	5.54483e-78
Sertoli	Clcn2	7.40151e-82	0.962669	0.3	0.059	1.67015e-77
Sertoli	Cycs	1.44355e-81	0.933394	0.438	0.188	3.25737e-77
Sertoli	Lactb	2.98976e-81	0.893912	0.289	0.052	6.74639e-77
Sertoli	Supt5	3.19962e-81	0.85869	0.434	0.156	7.21995e-77
Sertoli	Dcaf6	4.91302e-81	0.784064	0.292	0.052	1.10862e-76
Sertoli	Fam229b	1.2457e-80	0.836251	0.391	0.112	2.81093e-76
Sertoli	Fyb	2.10716e-80	0.951982	0.255	0.034	4.75481e-76
Sertoli	Optn	2.61e-80	0.807287	0.289	0.051	5.88948e-76
Sertoli	Pgam2	7.20036e-80	0.907422	0.325	0.071	1.62476e-75
Sertoli	Ddhd1	9.45224e-80	0.794	0.257	0.035	2.1329e-75
Sertoli	Pebp1	1.00901e-79	0.707704	0.698	0.475	2.27684e-75
Sertoli	Sgk3	1.22703e-79	0.840357	0.269	0.043	2.76879e-75
Sertoli	Fyn	2.27522e-79	0.802499	0.428	0.144	5.13403e-75
Sertoli	Xpnpep1	4.30404e-79	0.771369	0.305	0.061	9.71208e-75
Sertoli	Adgrl1	4.67603e-79	0.958892	0.338	0.088	1.05515e-74
Sertoli	Ccdc25	7.17571e-79	0.918852	0.401	0.137	1.6192e-74
Sertoli	Dnajb3	4.97491e-78	1.051	0.337	0.085	1.12259e-73
Sertoli	Man2a2	5.10554e-78	0.843036	0.275	0.047	1.15206e-73
Sertoli	Pdia5	6.16384e-78	0.774069	0.273	0.047	1.39087e-73
Sertoli	2610318N02Rik	7.05662e-78	1.01955	0.245	0.033	1.59233e-73
Sertoli	Gpm6b	1.00053e-77	0.888295	0.344	0.087	2.2577e-73
Sertoli	Rpgrip1	6.27318e-77	0.841653	0.334	0.081	1.41554e-72
Sertoli	Slco3a1	2.31167e-76	0.770372	0.271	0.047	5.21629e-72
Sertoli	Hspb1	2.5711e-76	0.835274	0.328	0.078	5.80169e-72
Sertoli	Crisp2	4.44755e-76	0.995391	0.432	0.16	1.00359e-71
Sertoli	Tpd52l1	7.79708e-76	0.886015	0.309	0.075	1.75941e-71
Sertoli	Nudt4	1.08161e-75	0.755815	0.528	0.237	2.44065e-71
Sertoli	Knop1	1.97468e-75	0.844189	0.442	0.164	4.45586e-71
Sertoli	Nrd1	2.14945e-75	0.855897	0.495	0.222	4.85024e-71
Sertoli	Auts2	3.26064e-75	0.770525	0.245	0.034	7.35764e-71
Sertoli	Kdm5b	4.94932e-75	0.833842	0.384	0.119	1.11681e-70
Sertoli	Lsr	5.28532e-75	0.808348	0.312	0.074	1.19263e-70
Sertoli	Sytl4	1.03385e-74	0.783764	0.243	0.034	2.33289e-70
Sertoli	Slc26a2	1.25011e-74	0.93078	0.312	0.077	2.82088e-70
Sertoli	Arid4b	1.26363e-74	0.864352	0.499	0.238	2.85139e-70
Sertoli	Tcp11	1.59947e-74	0.930719	0.282	0.053	3.60921e-70
Sertoli	Gar1	3.59272e-74	0.764112	0.291	0.059	8.10697e-70
Sertoli	Hrasls5	4.37089e-74	0.89214	0.347	0.092	9.86291e-70
Sertoli	Mapre1	4.67106e-74	0.785479	0.5	0.225	1.05402e-69
Sertoli	Ing2	2.44586e-73	0.811202	0.292	0.062	5.51908e-69
Sertoli	Brd3	3.19098e-73	0.785275	0.541	0.271	7.20044e-69
Sertoli	Ppp1r12c	3.70714e-73	0.808416	0.322	0.081	8.36516e-69
Sertoli	Atxn2	4.17047e-73	0.835985	0.3	0.069	9.41067e-69
Sertoli	Arid4a	5.47934e-73	0.918082	0.445	0.198	1.23641e-68
Sertoli	Dnm3	6.3175e-73	0.899051	0.293	0.062	1.42554e-68
Sertoli	Psmd7	1.40706e-72	0.747736	0.592	0.363	3.17503e-68
Sertoli	Mlf1	1.52015e-72	1.07914	0.329	0.088	3.43022e-68
Sertoli	Tuba3b	2.23109e-72	0.828865	0.324	0.08	5.03445e-68
Sertoli	Rexo1	5.47516e-72	0.807839	0.311	0.075	1.23547e-67
Sertoli	St3gal5	6.13791e-72	0.819737	0.472	0.208	1.38502e-67
Sertoli	Tmco5	1.11446e-71	0.987819	0.241	0.037	2.51479e-67
Sertoli	Med19	1.21245e-71	0.844607	0.394	0.134	2.73588e-67
Sertoli	Fam229a	1.30482e-70	0.970812	0.3	0.071	2.94434e-66
Sertoli	Abcc1	1.90246e-70	0.815916	0.278	0.058	4.29291e-66
Sertoli	1700003F12Rik	4.29887e-70	0.982164	0.257	0.047	9.70039e-66
Sertoli	Rsph1	1.27018e-69	0.720653	0.417	0.146	2.86616e-65
Sertoli	Pcnt	2.43051e-69	0.86536	0.3	0.072	5.48445e-65
Sertoli	Ccdc91	3.06307e-69	1.14102	0.335	0.116	6.91183e-65
Sertoli	Tubb3	4.6619e-69	0.765596	0.242	0.039	1.05196e-64
Sertoli	Macf1	5.7875e-69	0.88026	0.5	0.259	1.30595e-64
Sertoli	Iffo1	6.04599e-69	0.771548	0.252	0.044	1.36428e-64
Sertoli	Cdc42bpb	7.95387e-69	0.715363	0.239	0.037	1.79479e-64
Sertoli	Exosc5	1.78733e-68	0.768866	0.293	0.069	4.03312e-64
Sertoli	Map4	2.35889e-68	0.81275	0.393	0.142	5.32283e-64
Sertoli	Smim24	4.04774e-68	0.79681	0.357	0.107	9.13374e-64
Sertoli	Pvrl2	4.20162e-67	0.764718	0.267	0.057	9.48096e-63
Sertoli	Akr1b8	5.46279e-67	0.780374	0.437	0.184	1.23268e-62
Sertoli	Tspan17	8.25893e-67	0.852657	0.29	0.075	1.86363e-62
Sertoli	Diap2	9.29199e-67	0.819526	0.334	0.099	2.09674e-62
Sertoli	Wnk1	5.48629e-66	0.811094	0.414	0.17	1.23798e-61
Sertoli	Hmg20b	1.31462e-65	0.775475	0.446	0.188	2.96645e-61
Sertoli	Syne2	1.45388e-65	0.877428	0.457	0.22	3.28069e-61
Sertoli	Prkra	7.18409e-65	0.754509	0.281	0.067	1.62109e-60
Sertoli	Rab31	9.45976e-65	0.776953	0.275	0.064	2.13459e-60
Sertoli	Phf7	1.93665e-64	0.714635	0.455	0.185	4.37005e-60
Sertoli	Myo6	2.99211e-64	0.855865	0.378	0.151	6.7517e-60
Sertoli	Ptgr1	4.77598e-64	0.814711	0.402	0.16	1.0777e-59
Sertoli	Spata6	2.20866e-63	0.937613	0.32	0.099	4.98384e-59
Sertoli	Rp9	2.46521e-63	0.71028	0.47	0.206	5.56275e-59
Sertoli	Suco	4.84046e-63	0.810888	0.369	0.136	1.09225e-58
Sertoli	Mrps6	5.29758e-62	0.780104	0.277	0.07	1.1954e-57
Sertoli	Mxd4	8.75192e-62	0.70589	0.506	0.242	1.97487e-57
Sertoli	Akr1b3	2.60435e-61	0.795944	0.338	0.119	5.87671e-57
Sertoli	Mkrn1	2.63291e-61	0.717055	0.367	0.13	5.94116e-57
Sertoli	Setd8	4.98791e-61	0.797665	0.334	0.114	1.12552e-56
Sertoli	Naa15	6.10499e-61	0.744665	0.449	0.2	1.37759e-56
Sertoli	Gpatch8	9.7307e-61	0.863162	0.356	0.128	2.19573e-56
Sertoli	Tsacc	2.8354e-60	0.765359	0.263	0.059	6.39807e-56
Sertoli	Safb2	5.86472e-60	0.794093	0.383	0.149	1.32337e-55
Sertoli	Fuca1	9.59594e-59	0.711607	0.5	0.282	2.16532e-54
Sertoli	Prkar2a	1.21e-58	0.757323	0.287	0.083	2.73037e-54
Sertoli	Gcc2	1.2567e-58	0.790933	0.348	0.12	2.83574e-54
Sertoli	Brd1	1.76255e-58	0.758262	0.281	0.077	3.97719e-54
Sertoli	Fhl4	6.03106e-58	0.749329	0.286	0.076	1.36091e-53
Sertoli	Pdcl2	7.06265e-58	0.765363	0.32	0.099	1.59369e-53
Sertoli	Spata24	8.95059e-58	0.872732	0.338	0.119	2.0197e-53
Sertoli	Ankrd13a	1.40161e-56	0.714376	0.287	0.082	3.16274e-52
Sertoli	Phkg2	2.34078e-55	0.732984	0.301	0.093	5.28197e-51
Sertoli	Phf20l1	2.62733e-55	0.799141	0.407	0.186	5.92857e-51
Sertoli	Eif4g3	1.1652e-54	0.713995	0.458	0.223	2.62927e-50
Sertoli	Sys1	6.02992e-54	0.775049	0.342	0.132	1.36065e-49
Sertoli	Vdac3	1.99401e-53	0.704667	0.401	0.186	4.49949e-49
Sertoli	Rabep1	1.78048e-52	0.721573	0.427	0.206	4.01765e-48
Sertoli	Serpina5	6.76581e-52	0.760277	0.309	0.107	1.5267e-47
Sertoli	Zcchc7	3.69701e-50	0.768813	0.36	0.152	8.34231e-46
Sertoli	Fxr1	7.3304e-48	0.72634	0.46	0.249	1.6541e-43

## Sheet: B.4Somatic
B. Markers for 4 Somatic Cell Types (Related to Figure 1C and 1D)								Qianyi	2020-03-06
CellType	gene	p_val	avg_logFC	pct.1	pct.2	p_val_adj
Endothelial	Abcb1a	4.02546e-165	2.89828	0.868	0	8.27957e-161
Endothelial	Ptprb	2.32559e-144	2.70817	0.795	0.001	4.78328e-140
Endothelial	Egfl7	1.32367e-125	2.32379	0.709	0.002	2.72253e-121
Endothelial	Ehd4	8.52144e-122	2.60383	0.755	0.018	1.75269e-117
Endothelial	Ly6c1	2.01874e-117	2.42798	0.914	0.111	4.15215e-113
Endothelial	Adgrf5	7.94636e-106	2.23322	0.656	0.005	1.63441e-101
Endothelial	Pcp4l1	1.80901e-105	2.11054	0.788	0.044	3.72077e-101
Endothelial	Cldn5	1.35837e-103	2.07699	0.616	0.001	2.79389e-99		CellType	nCell	nMarker
Endothelial	Ctla2a	1.89905e-103	2.18945	0.623	0.003	3.90597e-99		Endothelial	151	218
Endothelial	C130074G19Rik	2.91168e-101	2.30683	0.649	0.011	5.98874e-97		Myoid	49	117
Endothelial	Flt1	2.16455e-99	1.98865	0.596	0.001	4.45205e-95		Unknown	967	105
Endothelial	Ptn	2.48379e-99	2.78202	0.735	0.041	5.10866e-95		Leydig	292	206
Endothelial	Kdr	6.26014e-88	1.8397	0.563	0.004	1.28759e-83
Endothelial	Esam	6.20407e-85	1.85696	0.629	0.018	1.27605e-80
Endothelial	Cd93	1.56929e-84	2.02242	0.583	0.01	3.22772e-80
Endothelial	Mmrn2	1.18182e-83	1.71762	0.517	0.001	2.43076e-79
Endothelial	Mal	1.20916e-82	2.01034	0.596	0.015	2.48699e-78
Endothelial	Vwf	2.58454e-81	1.8031	0.523	0.003	5.31589e-77
Endothelial	Fam101b	2.51474e-80	1.95101	0.55	0.011	5.17232e-76
Endothelial	Erg	5.78646e-80	1.63034	0.483	0	1.19016e-75
Endothelial	Tmsb4x	5.87096e-80	1.27688	0.993	0.722	1.20754e-75
Endothelial	Tspan13	9.86779e-79	1.79805	0.53	0.007	2.02961e-74
Endothelial	Abcg2	1.41893e-78	1.88626	0.589	0.02	2.91846e-74
Endothelial	Emcn	2.59459e-76	1.71439	0.483	0.002	5.33654e-72
Endothelial	Slco1a4	4.7793e-75	1.934	0.47	0.001	9.83006e-71
Endothelial	Tmem88	1.0963e-74	1.61864	0.49	0.004	2.25488e-70
Endothelial	Podxl	1.5505e-72	1.53934	0.457	0.001	3.18907e-68
Endothelial	Sox18	1.63624e-72	1.60387	0.464	0.002	3.36541e-68
Endothelial	Pecam1	7.89006e-71	1.64778	0.457	0.002	1.62283e-66
Endothelial	Sox17	9.76256e-70	1.52542	0.437	0.001	2.00796e-65
Endothelial	Mfsd2a	6.91388e-67	1.82359	0.464	0.008	1.42205e-62
Endothelial	Fli1	2.65807e-65	1.55401	0.444	0.004	5.46712e-61
Endothelial	Plk2	1.7976e-63	1.66667	0.457	0.007	3.6973e-59
Endothelial	Ptma	1.87735e-63	1.22284	0.894	0.587	3.86133e-59
Endothelial	Ets1	1.81833e-62	1.63472	0.55	0.028	3.73993e-58
Endothelial	Myct1	7.8982e-62	1.30918	0.384	0	1.6245e-57
Endothelial	Ly6e	8.1917e-61	1.31967	0.861	0.43	1.68487e-56
Endothelial	Palmd	6.14743e-60	1.57972	0.457	0.016	1.2644e-55
Endothelial	Tek	2.9104e-59	1.33402	0.397	0.003	5.9861e-55
Endothelial	Slc39a8	3.81838e-59	1.72165	0.424	0.009	7.85364e-55
Endothelial	Slc7a5	1.75064e-58	1.68415	0.623	0.097	3.60072e-54
Endothelial	Tm4sf1	1.44627e-57	1.70541	0.682	0.099	2.9747e-53
Endothelial	Limch1	1.75654e-57	1.4515	0.411	0.005	3.61286e-53
Endothelial	Gimap6	1.19778e-54	1.38005	0.364	0.002	2.4636e-50
Endothelial	Timp3	1.40341e-54	1.58634	0.801	0.244	2.88653e-50
Endothelial	Icam2	7.10812e-54	1.20234	0.377	0.004	1.462e-49
Endothelial	Sema7a	3.25611e-53	1.11742	0.344	0.002	6.69717e-49
Endothelial	Rasip1	7.6863e-53	1.32488	0.358	0.002	1.58092e-48
Endothelial	Tie1	1.4155e-52	1.19131	0.331	0	2.9114e-48
Endothelial	Ushbp1	1.4155e-52	1.1738	0.331	0	2.9114e-48
Endothelial	Calm1	1.07382e-50	0.984571	0.96	0.735	2.20863e-46
Endothelial	Rbp7	1.71731e-49	1.5831	0.318	0.001	3.53216e-45
Endothelial	Cdh5	6.45329e-49	1.5402	0.576	0.076	1.32731e-44
Endothelial	Slc9a3r2	8.88137e-49	1.54709	0.576	0.077	1.82672e-44
Endothelial	Gbp4	2.57327e-48	1.2977	0.331	0.002	5.29269e-44
Endothelial	Sorbs2	4.71895e-48	1.50797	0.49	0.047	9.70595e-44
Endothelial	H2-Q7	6.31568e-47	1.16847	0.298	0	1.29901e-42
Endothelial	Cadm1	3.51363e-46	1.49733	0.43	0.034	7.22683e-42
Endothelial	Rgs5	4.19141e-46	1.20967	0.45	0.037	8.62088e-42
Endothelial	Bsg	4.52941e-46	1.20745	0.722	0.395	9.31609e-42
Endothelial	Cxcl12	7.10936e-46	1.38514	0.781	0.347	1.46225e-41
Endothelial	Car4	7.18969e-46	1.59196	0.305	0.001	1.47877e-41
Endothelial	Nostrin	3.9352e-45	1.35935	0.358	0.008	8.09391e-41
Endothelial	Epas1	6.43284e-45	1.42817	0.57	0.083	1.32311e-40
Endothelial	Tcf4	2.05501e-44	1.15994	0.821	0.503	4.22675e-40
Endothelial	Nfib	1.13257e-42	1.28529	0.762	0.317	2.32948e-38
Endothelial	Clic5	5.04703e-42	1.29091	0.331	0.007	1.03807e-37
Endothelial	Eng	6.47654e-42	1.33723	0.437	0.032	1.3321e-37
Endothelial	Afap1l1	1.39779e-41	1.03662	0.291	0.002	2.87498e-37
Endothelial	Gbp9	1.48749e-41	1.04057	0.291	0.002	3.05947e-37
Endothelial	Nxpe2	1.69388e-41	1.12849	0.278	0.001	3.48397e-37
Endothelial	Adgrl4	2.25184e-41	1.08704	0.265	0	4.63159e-37
Endothelial	H2-K1	4.32592e-41	1.23026	0.801	0.314	8.89755e-37
Endothelial	H2-D1	4.74573e-41	1.16754	0.808	0.367	9.76102e-37
Endothelial	Hip1	9.90566e-41	1.35527	0.424	0.03	2.0374e-36
Endothelial	Fnbp1l	1.11267e-40	1.33443	0.437	0.036	2.28854e-36
Endothelial	Hmgb3	7.66564e-40	1.378	0.417	0.032	1.57667e-35
Endothelial	Gimap4	2.79685e-39	1.20734	0.265	0.001	5.75257e-35
Endothelial	Actn4	3.87089e-39	1.34423	0.669	0.215	7.96164e-35
Endothelial	Rasgrp3	7.52946e-39	0.965194	0.265	0.002	1.54866e-34
Endothelial	Ier3	8.28167e-39	1.59635	0.536	0.124	1.70337e-34
Endothelial	Itga6	1.16408e-38	1.05334	0.272	0.002	2.39429e-34
Endothelial	Robo4	2.09624e-38	1.00064	0.258	0.001	4.31154e-34
Endothelial	Lrrfip1	3.74623e-38	1.19615	0.371	0.02	7.70524e-34
Endothelial	Clec14a	8.58261e-38	1.16513	0.285	0.005	1.76527e-33
Endothelial	Ramp2	3.65404e-37	1.27809	0.616	0.146	7.51563e-33
Endothelial	Sp100	2.82563e-36	1.30958	0.437	0.047	5.81176e-32
Endothelial	Pdgfb	6.19231e-36	0.933485	0.245	0.001	1.27363e-31
Endothelial	Ier5	6.50767e-36	1.19025	0.331	0.015	1.3385e-31
Endothelial	Cyyr1	9.04506e-36	0.915866	0.258	0.002	1.86039e-31
Endothelial	Eogt	1.28713e-35	1.02616	0.285	0.006	2.64737e-31
Endothelial	Wt1	3.40046e-35	1.16937	0.305	0.011	6.99407e-31
Endothelial	Gm8995	3.2592e-34	0.986874	0.238	0.002	6.70352e-30
Endothelial	Ccnd1	5.56644e-34	1.35912	0.397	0.036	1.14491e-29
Endothelial	Apbb2	1.7006e-33	1.14371	0.344	0.021	3.4978e-29
Endothelial	Itm2a	4.39372e-33	1.19777	0.51	0.085	9.03699e-29
Endothelial	Fgd5	1.10355e-32	0.906836	0.212	0	2.26978e-28
Endothelial	Nrp1	4.18029e-32	1.0457	0.815	0.36	8.59802e-28
Endothelial	Gpcpd1	7.87373e-32	1.3768	0.457	0.099	1.61947e-27
Endothelial	Clic4	8.2511e-32	1.16327	0.517	0.095	1.69709e-27
Endothelial	Scarb1	8.48751e-32	1.22705	0.543	0.123	1.74571e-27
Endothelial	Cgnl1	8.74088e-32	1.29433	0.49	0.098	1.79782e-27
Endothelial	Gbp7	1.02934e-31	1.26502	0.51	0.122	2.11715e-27
Endothelial	Tnfrsf19	1.29682e-31	0.917209	0.205	0	2.66729e-27
Endothelial	Irx3	1.29682e-31	0.860436	0.205	0	2.66729e-27
Endothelial	Mfge8	1.44482e-31	1.0789	0.523	0.114	2.9717e-27
Endothelial	Mecom	2.39503e-31	0.728912	0.205	0.001	4.92609e-27
Endothelial	Ets2	2.44218e-31	0.943523	0.285	0.012	5.02308e-27
Endothelial	Col18a1	2.98624e-31	1.08591	0.318	0.021	6.1421e-27
Endothelial	S100a13	3.55298e-31	1.1478	0.576	0.145	7.30777e-27
Endothelial	Anp32a	3.58846e-31	1.07757	0.755	0.333	7.38075e-27
Endothelial	Ecscr	4.07382e-31	1.16551	0.344	0.028	8.37903e-27
Endothelial	Notch1	6.86063e-31	0.915674	0.245	0.005	1.41109e-26
Endothelial	Pcdh17	9.92266e-31	0.977613	0.212	0.001	2.04089e-26
Endothelial	Lsr	1.37291e-30	1.11047	0.351	0.044	2.82379e-26
Endothelial	Tnfaip2	2.31727e-30	0.922662	0.265	0.008	4.76616e-26
Endothelial	Ptp4a3	4.71832e-30	1.09365	0.364	0.038	9.70465e-26
Endothelial	Fmnl3	1.71903e-29	0.779742	0.205	0.001	3.53569e-25
Endothelial	Uaca	2.70687e-29	1.10177	0.477	0.086	5.56748e-25
Endothelial	Smarca2	4.99352e-29	1.11869	0.669	0.347	1.02707e-24
Endothelial	Mef2c	9.36844e-29	1.09702	0.497	0.104	1.9269e-24
Endothelial	Syne1	3.44097e-28	0.972356	0.272	0.016	7.07739e-24
Endothelial	Tmsb10	3.60944e-28	1.12056	0.629	0.284	7.42389e-24
Endothelial	Gng11	9.26666e-28	1.11006	0.523	0.124	1.90597e-23
Endothelial	Arhgef15	1.303e-27	0.824381	0.225	0.005	2.68001e-23
Endothelial	Gnai2	2.47975e-27	1.02316	0.675	0.287	5.10035e-23
Endothelial	Mgll	2.56751e-27	1.232	0.45	0.103	5.28085e-23
Endothelial	Scarf1	3.35034e-27	0.75271	0.219	0.005	6.89098e-23
Endothelial	Iigp1	5.60014e-27	1.08248	0.444	0.079	1.15184e-22
Endothelial	Lef1	7.21723e-27	0.863168	0.265	0.014	1.48444e-22
Endothelial	Elk3	8.38744e-27	0.907764	0.272	0.015	1.72513e-22
Endothelial	Oaz2	1.21353e-26	1.13265	0.51	0.126	2.49599e-22
Endothelial	Ctnnb1	1.60118e-26	1.00832	0.616	0.194	3.29331e-22
Endothelial	Hbegf	7.68766e-26	1.02687	0.265	0.015	1.5812e-21
Endothelial	S1pr1	1.21243e-25	1.00184	0.291	0.022	2.49372e-21
Endothelial	Tjp1	3.67082e-25	1.06741	0.344	0.042	7.55014e-21
Endothelial	Gimap5	4.9392e-25	0.761458	0.212	0.005	1.01589e-20
Endothelial	Gbp3	1.14233e-24	1.01004	0.338	0.048	2.34954e-20
Endothelial	Plxnd1	2.03488e-24	1.0488	0.325	0.04	4.18534e-20
Endothelial	Atp1b1	2.36044e-24	1.0414	0.291	0.034	4.85494e-20
Endothelial	Utrn	3.13538e-24	1.13781	0.404	0.076	6.44884e-20
Endothelial	Tagln2	4.66936e-24	0.948471	0.523	0.133	9.60393e-20
Endothelial	Socs2	1.1008e-23	0.918374	0.344	0.047	2.26413e-19
Endothelial	Grrp1	1.88203e-23	0.873551	0.245	0.015	3.87096e-19
Endothelial	Isg15	4.81173e-23	0.913498	0.272	0.024	9.89677e-19
Endothelial	Aoc3	5.43204e-23	0.906443	0.364	0.058	1.11726e-18
Endothelial	H2-Q4	5.70912e-23	0.854571	0.212	0.011	1.17425e-18
Endothelial	Sgk1	2.47005e-22	0.956097	0.291	0.035	5.08041e-18
Endothelial	Mllt4	2.88304e-22	0.982427	0.391	0.073	5.92984e-18
Endothelial	Cd2ap	3.99747e-22	0.962214	0.662	0.335	8.22199e-18
Endothelial	Iqgap1	4.22019e-22	0.988181	0.543	0.172	8.68008e-18
Endothelial	Mxd4	5.00744e-22	0.966071	0.55	0.207	1.02993e-17
Endothelial	Mcam	7.65858e-22	0.809558	0.212	0.011	1.57522e-17
Endothelial	Slfn5	1.14908e-21	1.00506	0.444	0.102	2.36342e-17
Endothelial	Gm11942	6.81961e-21	1.13759	0.51	0.189	1.40266e-16
Endothelial	Crip1	1.58006e-20	0.719178	0.715	0.31	3.24987e-16
Endothelial	Dnm3	3.756e-20	1.07316	0.285	0.037	7.72535e-16
Endothelial	Sdpr	4.25904e-20	0.99061	0.51	0.161	8.75999e-16
Endothelial	4931406P16Rik	6.41702e-20	0.865875	0.404	0.091	1.31985e-15
Endothelial	Rab11fip5	8.68394e-20	0.97425	0.331	0.059	1.78611e-15
Endothelial	Slc30a1	1.10543e-19	0.778561	0.238	0.023	2.27366e-15
Endothelial	Crip2	1.45869e-19	0.925679	0.556	0.217	3.00023e-15
Endothelial	Mndal	1.77632e-19	0.881245	0.503	0.148	3.65353e-15
Endothelial	Fam171a1	1.83423e-19	0.799332	0.245	0.024	3.77264e-15
Endothelial	Foxp1	1.88459e-19	0.990688	0.444	0.12	3.87622e-15
Endothelial	Slc3a2	1.898e-19	0.849796	0.642	0.271	3.9038e-15
Endothelial	Ivns1abp	2.07725e-19	0.98884	0.272	0.043	4.27249e-15
Endothelial	Myh9	2.36524e-19	0.948648	0.483	0.157	4.86483e-15
Endothelial	Adgrg1	2.62886e-19	0.783623	0.238	0.024	5.40705e-15
Endothelial	Marc2	3.0284e-19	0.87691	0.596	0.295	6.22881e-15
Endothelial	Gnb4	3.64583e-19	0.795715	0.291	0.044	7.49874e-15
Endothelial	Atrx	8.58592e-19	0.892821	0.656	0.345	1.76595e-14
Endothelial	Atp2b4	9.85259e-19	0.914786	0.43	0.109	2.02648e-14
Endothelial	Myl6	1.64233e-18	0.743207	0.742	0.402	3.37795e-14
Endothelial	Col13a1	2.39422e-18	0.765547	0.245	0.032	4.92444e-14
Endothelial	Pitpnc1	6.32283e-18	0.803805	0.245	0.028	1.30048e-13
Endothelial	Psmb8	9.45222e-18	0.894688	0.311	0.063	1.94413e-13
Endothelial	Arhgef2	1.44256e-17	0.887638	0.311	0.054	2.96705e-13
Endothelial	Myh10	6.4779e-17	0.854505	0.238	0.029	1.33237e-12
Endothelial	Pik3r3	6.79335e-17	0.761767	0.232	0.03	1.39726e-12
Endothelial	Pkp4	8.13566e-17	0.795083	0.232	0.027	1.67334e-12
Endothelial	Maoa	1.2e-16	0.873019	0.305	0.059	2.46816e-12
Endothelial	Srgn	1.31161e-16	0.955507	0.404	0.122	2.69772e-12
Endothelial	Ptprg	1.32591e-16	0.880943	0.384	0.097	2.72714e-12
Endothelial	S100a16	2.29871e-16	0.846191	0.444	0.137	4.72799e-12
Endothelial	9430020K01Rik	2.75852e-16	0.885318	0.344	0.087	5.67372e-12
Endothelial	Msn	3.60611e-16	0.864051	0.536	0.207	7.41704e-12
Endothelial	Nfkbia	6.39912e-16	0.94853	0.536	0.225	1.31617e-11
Endothelial	Kank3	9.89845e-16	0.742394	0.364	0.096	2.03591e-11
Endothelial	Tpm4	2.16422e-15	0.708268	0.636	0.349	4.45136e-11
Endothelial	Phf20l1	7.91636e-15	0.847143	0.437	0.157	1.62824e-10
Endothelial	Bst2	9.58982e-15	0.823628	0.45	0.181	1.97243e-10
Endothelial	Wwtr1	5.12769e-14	0.730857	0.285	0.057	1.05466e-09
Endothelial	Qk	6.04227e-14	0.80148	0.523	0.23	1.24277e-09
Endothelial	Trim30a	6.32675e-14	0.730309	0.252	0.045	1.30129e-09
Endothelial	Trim47	1.16228e-13	0.702473	0.272	0.056	2.39058e-09
Endothelial	Rps13-ps1	1.24275e-13	0.828341	0.325	0.086	2.55608e-09
Endothelial	Entpd1	1.49309e-13	0.794182	0.245	0.044	3.07099e-09
Endothelial	Col4a1	1.89709e-13	0.732408	0.623	0.313	3.90193e-09
Endothelial	Fosb	2.5942e-13	0.74344	0.556	0.245	5.33574e-09
Endothelial	Pea15a	3.40975e-13	0.777213	0.391	0.124	7.01317e-09
Endothelial	Zc3h13	4.72875e-13	0.860995	0.444	0.182	9.72609e-09
Endothelial	Epn2	6.10819e-13	0.700952	0.351	0.099	1.25633e-08
Endothelial	Slc39a10	6.95344e-13	0.737365	0.258	0.051	1.43018e-08
Endothelial	Ctnnbip1	2.58629e-12	0.693571	0.265	0.058	5.31947e-08
Endothelial	Crim1	4.22562e-12	0.756385	0.265	0.059	8.69125e-08
Endothelial	Fam198b	1.59603e-11	0.744522	0.344	0.106	3.28272e-07
Endothelial	Irak1	3.39565e-11	0.765107	0.377	0.138	6.98416e-07
Endothelial	Adam10	5.61018e-11	0.761511	0.424	0.174	1.1539e-06
Endothelial	Sptan1	9.1593e-11	0.736929	0.358	0.121	1.88388e-06
Endothelial	Dek	1.04806e-10	0.699727	0.57	0.365	2.15565e-06
Endothelial	Tgm2	1.05369e-10	0.700318	0.411	0.161	2.16724e-06
Endothelial	Amotl1	1.33926e-10	0.799149	0.291	0.087	2.75459e-06
Endothelial	Mcl1	1.64538e-10	0.751171	0.351	0.148	3.38423e-06
Endothelial	1700020I14Rik	1.96114e-10	0.711851	0.404	0.161	4.03368e-06
Endothelial	Hspg2	2.64658e-10	0.693737	0.371	0.132	5.44349e-06
Endothelial	Dusp3	4.49174e-10	0.741568	0.344	0.129	9.23861e-06
Endothelial	Btg2	1.9715e-09	0.705668	0.45	0.207	4.05498e-05
Myoid	Rgs5	6.85717e-52	3.49964	0.898	0.052	1.41038e-47
Myoid	Tagln	3.51241e-47	3.20069	0.755	0.019	7.22433e-43
Myoid	Aspn	2.20744e-45	2.34717	0.714	0.017	4.54026e-41
Myoid	Myh11	2.24916e-40	3.15193	0.714	0.027	4.62607e-36
Myoid	Myl9	4.95121e-39	2.12107	0.857	0.269	1.01836e-34
Myoid	Tpm2	4.30569e-37	2.72074	0.612	0.101	8.85594e-33
Myoid	Tpm1	5.28353e-37	1.8278	0.918	0.522	1.08672e-32
Myoid	Filip1l	3.21946e-36	2.42142	0.673	0.041	6.62178e-32
Myoid	Timp3	4.76103e-35	2.0905	0.898	0.281	9.7925e-31
Myoid	Rgs4	7.065e-35	2.06625	0.673	0.033	1.45313e-30
Myoid	Acta2	9.56733e-32	3.3193	0.592	0.028	1.96781e-27
Myoid	Olfr558	2.29627e-30	1.89594	0.469	0.006	4.72297e-26
Myoid	Higd1b	7.69833e-26	2.18106	0.469	0.018	1.58339e-21
Myoid	Gucy1b3	8.69897e-26	1.83321	0.51	0.023	1.7892e-21
Myoid	Sept7	5.97201e-25	1.28896	0.878	0.626	1.22832e-20
Myoid	Rasl11a	1.83968e-24	2.01831	0.531	0.038	3.78384e-20
Myoid	Cald1	4.40335e-24	1.37968	0.959	0.686	9.05682e-20
Myoid	Pdgfrb	4.4905e-24	1.78837	0.429	0.018	9.23606e-20
Myoid	Crip1	1.40833e-23	1.59833	0.796	0.336	2.89666e-19
Myoid	Myo1b	4.11945e-23	1.8887	0.531	0.066	8.47287e-19
Myoid	Mylk	4.16584e-23	1.90377	0.694	0.217	8.56831e-19
Myoid	Gja4	9.55179e-23	1.93668	0.49	0.028	1.96461e-18
Myoid	Gng11	3.6083e-22	1.73308	0.612	0.15	7.42155e-18
Myoid	Ace2	1.61231e-21	1.85353	0.408	0.016	3.31619e-17
Myoid	Mgst3	2.2239e-21	1.59726	0.429	0.071	4.57412e-17
Myoid	Mfge8	5.7352e-21	1.74332	0.592	0.141	1.17962e-16
Myoid	Col4a2	1.8963e-20	1.47025	0.735	0.299	3.90031e-16
Myoid	Mef2c	6.40398e-20	1.64971	0.592	0.129	1.31717e-15
Myoid	Col4a1	7.43968e-20	1.61036	0.612	0.336	1.53019e-15
Myoid	Notch3	4.13365e-19	1.34297	0.327	0.007	8.5021e-15
Myoid	Sept4	1.45299e-18	1.6489	0.449	0.052	2.9885e-14
Myoid	Lbh	1.60091e-18	1.47424	0.531	0.071	3.29275e-14
Myoid	Ppp1r15a	3.69888e-18	1.76313	0.551	0.176	7.60785e-14
Myoid	Palld	1.27385e-17	1.84435	0.367	0.021	2.62005e-13
Myoid	Serpini1	1.52122e-17	1.37511	0.347	0.023	3.12885e-13
Myoid	Casq2	2.2447e-17	1.6122	0.429	0.03	4.61689e-13
Myoid	Pde3a	8.55256e-17	1.7098	0.306	0.018	1.75909e-12
Myoid	Gjc1	9.39479e-17	1.48583	0.408	0.04	1.93232e-12
Myoid	Ednrb	1.09996e-16	1.81804	0.327	0.013	2.26239e-12
Myoid	Map3k7cl	1.14535e-16	1.38825	0.224	0.001	2.35575e-12
Myoid	Fabp4	1.86789e-16	2.00588	0.347	0.017	3.84187e-12
Myoid	Serpine2	3.73284e-16	1.44197	0.449	0.043	7.67772e-12
Myoid	Gpc6	1.05876e-15	1.28472	0.286	0.01	2.17766e-11
Myoid	Ppp1r12a	1.23677e-15	1.57523	0.408	0.195	2.54379e-11
Myoid	Gm13889	3.93562e-15	1.35552	0.347	0.021	8.09478e-11
Myoid	Tinagl1	4.54124e-15	1.34362	0.388	0.038	9.34043e-11
Myoid	Cox4i2	7.6551e-15	1.37637	0.306	0.011	1.5745e-10
Myoid	Nrarp	8.06636e-15	1.13068	0.224	0.004	1.65909e-10
Myoid	Myl6	1.1409e-14	1.06611	0.755	0.426	2.3466e-10
Myoid	Rrad	1.47506e-14	1.35707	0.245	0.004	3.03391e-10
Myoid	Npy1r	2.77071e-14	1.34635	0.265	0.016	5.69879e-10
Myoid	Inpp4b	3.35311e-14	0.909251	0.224	0.004	6.89668e-10
Myoid	Ptp4a3	1.0119e-13	1.31363	0.388	0.061	2.08127e-09
Myoid	Actn1	1.03025e-13	1.36945	0.408	0.073	2.11901e-09
Myoid	Des	1.28905e-13	1.3588	0.367	0.04	2.65132e-09
Myoid	Rcan2	3.8406e-13	1.43881	0.245	0.028	7.89934e-09
Myoid	Tspan15	5.48992e-13	1.02564	0.306	0.045	1.12917e-08
Myoid	Ndufa4l2	6.13303e-13	1.18464	0.286	0.018	1.26144e-08
Myoid	Gadd45b	6.20537e-13	1.55247	0.306	0.093	1.27632e-08
Myoid	Cpm	6.68179e-13	1.2799	0.224	0.006	1.37431e-08
Myoid	Pcp4l1	7.25329e-13	1.70835	0.51	0.107	1.49186e-08
Myoid	Tm4sf1	1.14928e-12	1.3325	0.592	0.145	2.36384e-08
Myoid	Nudt4	1.26359e-12	1.23525	0.612	0.222	2.59894e-08
Myoid	Ano1	1.80918e-12	1.53075	0.286	0.023	3.72113e-08
Myoid	Thsd4	1.9728e-12	1.09608	0.224	0.005	4.05766e-08
Myoid	Nes	4.41823e-12	1.45645	0.286	0.017	9.08741e-08
Myoid	Zak	5.04905e-12	1.34314	0.327	0.045	1.03849e-07
Myoid	Gucy1a3	6.52809e-12	1.22651	0.653	0.252	1.3427e-07
Myoid	Adamts1	7.93721e-12	1.63924	0.367	0.087	1.63253e-07
Myoid	Ccnd1	8.01888e-12	1.50817	0.429	0.061	1.64932e-07
Myoid	Atf3	1.05404e-11	1.89916	0.327	0.042	2.16794e-07
Myoid	Trpc6	1.41195e-11	1.21046	0.224	0.007	2.9041e-07
Myoid	Lhfp	1.59933e-11	1.33512	0.408	0.084	3.2895e-07
Myoid	Kcnj8	3.35833e-11	1.70882	0.245	0.019	6.9074e-07
Myoid	Fbxo32	4.1621e-11	1.40049	0.265	0.035	8.56061e-07
Myoid	Btg2	4.48238e-11	1.27948	0.531	0.222	9.21935e-07
Myoid	Arhgef7	5.04518e-11	1.20925	0.306	0.042	1.03769e-06
Myoid	Steap4	6.39607e-11	1.33736	0.245	0.016	1.31554e-06
Myoid	Ptma	1.38936e-10	0.811668	0.878	0.61	2.85763e-06
Myoid	Rasgrp2	1.45244e-10	1.32478	0.347	0.067	2.98737e-06
Myoid	Mcam	1.54454e-10	1.18462	0.265	0.024	3.1768e-06
Myoid	Map1b	4.47538e-10	1.20876	0.327	0.07	9.20496e-06
Myoid	Abcc9	6.91208e-10	1.43968	0.286	0.038	1.42168e-05
Myoid	4930523C07Rik	8.46867e-10	1.16246	0.367	0.101	1.74184e-05
Myoid	Sema5a	3.86283e-09	0.99321	0.245	0.022	7.94508e-05
Myoid	Cspg4	4.05541e-09	1.15459	0.265	0.05	8.34117e-05
Myoid	Ifngr2	5.58341e-09	1.08999	0.469	0.138	0.00011484
Myoid	Itga1	1.06474e-08	1.23314	0.327	0.06	0.000218995
Myoid	Pde5a	2.83435e-08	1.05084	0.286	0.078	0.00058297
Myoid	Fam162a	3.20696e-08	0.978071	0.469	0.267	0.000659608
Myoid	Vtn	4.31686e-08	1.18058	0.224	0.018	0.000887892
Myoid	Fermt2	4.61983e-08	0.890407	0.571	0.349	0.000950208
Myoid	Nexn	7.71412e-08	1.2815	0.306	0.085	0.00158664
Myoid	Slc7a2	7.89773e-08	0.812411	0.245	0.042	0.00162441
Myoid	Flna	1.01547e-07	1.11785	0.347	0.109	0.00208862
Myoid	Efhd2	1.03642e-07	1.12851	0.306	0.059	0.0021317
Myoid	Tnfrsf21	1.41596e-07	1.08678	0.245	0.043	0.00291235
Myoid	Smtn	1.71166e-07	1.11452	0.306	0.101	0.00352055
Myoid	Art3	1.81353e-07	1.03167	0.449	0.161	0.00373008
Myoid	Esam	1.87999e-07	1.06156	0.347	0.072	0.00386677
Myoid	Nr4a2	3.43804e-07	1.07551	0.224	0.02	0.00707135
Myoid	Lrrfip2	5.54166e-07	0.818301	0.327	0.094	0.0113981
Myoid	Plat	6.27306e-07	0.892596	0.224	0.022	0.0129024
Myoid	Lmod1	8.67067e-07	1.05197	0.51	0.21	0.0178338
Myoid	Rbpms	1.11457e-06	0.946369	0.49	0.24	0.0229244
Myoid	Ptms	1.6457e-06	0.732272	0.633	0.413	0.0338488
Myoid	Slc12a2	5.69917e-06	1.01157	0.286	0.069	0.117221
Myoid	Vcl	8.58759e-06	0.849105	0.245	0.044	0.17663
Myoid	Aoc3	8.83215e-06	0.941992	0.306	0.082	0.18166
Myoid	Oaz2	1.87972e-05	0.71128	0.388	0.158	0.38662
Myoid	Mprip	2.63552e-05	0.820953	0.449	0.191	0.542074
Myoid	Lims1	3.04694e-05	0.838324	0.388	0.172	0.626695
Myoid	Prrx1	3.45751e-05	0.873958	0.327	0.096	0.711141
Myoid	Gnb4	0.000112931	0.729681	0.265	0.062	1
Myoid	Nr4a1	0.00018202	0.868616	0.367	0.152	1
Myoid	Dusp1	0.000833583	0.806409	0.408	0.207	1
Myoid	Prm2	0.00119316	0.762054	0.51	0.302	1
TCF21+ Int	Dcn	0	3.46604	0.992	0.177	0
TCF21+ Int	Gsn	1.87588e-292	3.09725	0.944	0.209	3.85831e-288
TCF21+ Int	Mgp	1.05484e-223	2.61978	0.899	0.134	2.16959e-219
TCF21+ Int	Fgl2	1.4183e-215	2.71727	0.838	0.057	2.91716e-211
TCF21+ Int	Serping1	8.55693e-213	1.99661	0.904	0.343	1.75999e-208
TCF21+ Int	Rbbp7	8.42422e-212	1.9262	0.939	0.583	1.73269e-207
TCF21+ Int	Igfbp6	3.87116e-207	2.4682	0.853	0.211	7.9622e-203
TCF21+ Int	Adamts5	1.22458e-200	2.68246	0.82	0.047	2.51872e-196
TCF21+ Int	Col1a2	6.68739e-180	1.76267	0.89	0.254	1.37546e-175
TCF21+ Int	S100a6	7.44195e-173	2.3859	0.8	0.15	1.53066e-168
TCF21+ Int	Fhl2	1.45413e-170	2.52636	0.733	0.037	2.99085e-166
TCF21+ Int	Ogn	9.26603e-160	2.14298	0.782	0.171	1.90584e-155
TCF21+ Int	Cyp26b1	2.53806e-152	2.47213	0.679	0.026	5.22028e-148
TCF21+ Int	S100a10	4.38997e-150	1.61296	0.811	0.368	9.02929e-146
TCF21+ Int	Ppap2b	3.2017e-147	1.69548	0.836	0.411	6.58526e-143
TCF21+ Int	Selenbp1	1.0481e-134	1.84178	0.713	0.248	2.15573e-130
TCF21+ Int	Htra3	3.9918e-130	2.07213	0.666	0.128	8.21033e-126
TCF21+ Int	Igf1	1.35327e-129	2.32562	0.673	0.069	2.78341e-125
TCF21+ Int	Entpd2	1.04644e-117	1.99414	0.557	0.02	2.15232e-113
TCF21+ Int	Lama2	3.0323e-106	1.77377	0.631	0.077	6.23684e-102
TCF21+ Int	Rnase4	1.55694e-104	1.60358	0.614	0.179	3.20232e-100
TCF21+ Int	Rarres2	6.31658e-95	1.68942	0.613	0.096	1.29919e-90
TCF21+ Int	Smoc2	1.07383e-94	1.81495	0.544	0.053	2.20865e-90
TCF21+ Int	Anxa2	5.82126e-94	1.12214	0.783	0.526	1.19732e-89
TCF21+ Int	Col3a1	8.85242e-93	1.58945	0.655	0.15	1.82077e-88
TCF21+ Int	Ltbp4	6.27644e-89	1.54681	0.609	0.122	1.29094e-84
TCF21+ Int	Penk	1.53652e-88	1.85081	0.526	0.051	3.16031e-84
TCF21+ Int	Pdgfra	3.96742e-86	1.57211	0.529	0.11	8.16019e-82
TCF21+ Int	Cyp27a1	1.92505e-82	1.48474	0.529	0.124	3.95945e-78
TCF21+ Int	Sparcl1	4.08019e-82	0.754216	0.94	0.717	8.39214e-78
TCF21+ Int	Pmp22	2.25537e-80	1.4931	0.498	0.114	4.63884e-76
TCF21+ Int	Ralgps2	6.75197e-80	1.41412	0.573	0.179	1.38875e-75
TCF21+ Int	Lamb1	1.96215e-77	1.32479	0.59	0.201	4.03575e-73
TCF21+ Int	Tcf21	2.88272e-77	1.56456	0.509	0.083	5.92917e-73
TCF21+ Int	Pltp	8.98181e-77	1.46275	0.655	0.195	1.84738e-72
TCF21+ Int	Mfap5	2.93588e-75	1.6177	0.4	0.008	6.03852e-71
TCF21+ Int	Dpep1	1.69231e-74	1.53203	0.46	0.049	3.48074e-70
TCF21+ Int	Slc38a5	2.37009e-74	1.63691	0.403	0.016	4.87481e-70
TCF21+ Int	Sulf2	1.03197e-73	1.53948	0.422	0.024	2.12257e-69
TCF21+ Int	Serpinf1	3.07116e-73	1.58266	0.492	0.093	6.31676e-69
TCF21+ Int	Cygb	1.48525e-72	1.40415	0.587	0.14	3.05486e-68
TCF21+ Int	Cd63	5.18103e-70	1.06174	0.681	0.301	1.06564e-65
TCF21+ Int	Col4a4	2.31852e-69	1.38778	0.497	0.069	4.76874e-65
TCF21+ Int	Crispld2	2.85746e-69	1.58859	0.372	0.014	5.87723e-65
TCF21+ Int	Glul	2.20007e-68	0.92361	0.848	0.628	4.5251e-64
TCF21+ Int	Efemp1	2.94555e-67	1.46114	0.454	0.075	6.05841e-63
TCF21+ Int	Cd302	8.52111e-67	1.03638	0.676	0.396	1.75262e-62
TCF21+ Int	Bgn	1.17141e-66	1.29677	0.581	0.146	2.40936e-62
TCF21+ Int	Ms4a4d	9.23766e-64	1.44693	0.377	0.024	1.9e-59
TCF21+ Int	Thbd	9.14924e-63	1.60935	0.431	0.057	1.88181e-58
TCF21+ Int	Akap12	4.24179e-61	1.11974	0.634	0.28	8.7245e-57
TCF21+ Int	S100a11	8.63268e-61	1.01221	0.608	0.325	1.77557e-56
TCF21+ Int	Ckb	2.84689e-59	1.42083	0.43	0.069	5.85548e-55
TCF21+ Int	Nbl1	9.92693e-59	1.38585	0.413	0.053	2.04177e-54
TCF21+ Int	S100b	1.19549e-57	1.33168	0.349	0.022	2.45888e-53
TCF21+ Int	Ahnak	1.77737e-57	1.05816	0.633	0.319	3.65569e-53
TCF21+ Int	C1s1	8.03212e-57	0.977594	0.539	0.254	1.65205e-52
TCF21+ Int	Fstl1	1.04766e-56	1.23041	0.463	0.079	2.15483e-52
TCF21+ Int	C1ra	1.67182e-55	1.05864	0.417	0.154	3.4386e-51
TCF21+ Int	Add3	1.91593e-55	1.0968	0.488	0.191	3.94069e-51
TCF21+ Int	Prss35	7.41445e-55	1.08171	0.566	0.272	1.525e-50
TCF21+ Int	Fbln5	9.68555e-55	1.32707	0.354	0.045	1.99212e-50
TCF21+ Int	Itih5	7.19184e-54	1.13614	0.468	0.189	1.47922e-49
TCF21+ Int	Ecm2	9.23647e-52	1.31017	0.42	0.138	1.89976e-47
TCF21+ Int	Cd34	4.80756e-51	0.984849	0.636	0.232	9.88819e-47
TCF21+ Int	Igfbp4	2.79299e-50	1.07977	0.548	0.191	5.74462e-46
TCF21+ Int	Nrk	5.33346e-50	1.40888	0.353	0.051	1.09699e-45
TCF21+ Int	Col6a1	1.14436e-49	1.1456	0.338	0.065	2.35371e-45
TCF21+ Int	Clec3b	2.6797e-49	1.39783	0.303	0.014	5.51162e-45
TCF21+ Int	Maf	3.89073e-49	1.17143	0.427	0.175	8.00245e-45
TCF21+ Int	Plac8	4.72568e-49	1.3035	0.368	0.041	9.71978e-45
TCF21+ Int	Ecm1	1.3837e-48	0.978513	0.503	0.276	2.846e-44
TCF21+ Int	Klf4	2.13287e-48	1.04673	0.615	0.293	4.38689e-44
TCF21+ Int	Cped1	2.89051e-48	1.03009	0.388	0.171	5.94519e-44
TCF21+ Int	Tuba1a	4.44024e-47	1.00635	0.542	0.252	9.13268e-43
TCF21+ Int	Nupr1	4.83416e-47	1.18003	0.353	0.077	9.9429e-43
TCF21+ Int	Adamts2	8.11781e-47	1.21389	0.34	0.061	1.66967e-42
TCF21+ Int	Ctgf	3.16055e-46	1.53014	0.461	0.136	6.50062e-42
TCF21+ Int	C1qtnf7	6.91164e-46	1.19834	0.29	0.022	1.42159e-41
TCF21+ Int	Tgfbi	4.04868e-44	1.09941	0.422	0.098	8.32733e-40
TCF21+ Int	Igf2	2.29903e-43	1.17248	0.365	0.063	4.72865e-39
TCF21+ Int	Pdpn	2.1824e-42	1.11476	0.354	0.061	4.48877e-38
TCF21+ Int	Sct	3.72478e-40	1.28148	0.351	0.079	7.66112e-36
TCF21+ Int	Fmo2	1.04962e-39	1.13937	0.271	0.018	2.15887e-35
TCF21+ Int	Apoe	1.13395e-39	1.06835	0.778	0.516	2.3323e-35
TCF21+ Int	Atp1a2	1.15866e-39	1.07923	0.397	0.106	2.38313e-35
TCF21+ Int	Arhgdib	4.64624e-38	0.956769	0.338	0.126	9.55638e-34
TCF21+ Int	Wisp2	1.1806e-37	1.12793	0.226	0.02	2.42827e-33
TCF21+ Int	Serpinh1	2.35179e-37	0.967076	0.45	0.148	4.83716e-33
TCF21+ Int	Bicc1	2.92892e-37	0.973365	0.331	0.106	6.0242e-33
TCF21+ Int	Col1a1	2.8385e-36	1.10361	0.255	0.02	5.83822e-32
TCF21+ Int	Klhdc8b	3.28362e-36	0.983875	0.29	0.083	6.75375e-32
TCF21+ Int	Slit3	5.71576e-36	1.03019	0.29	0.041	1.17562e-31
TCF21+ Int	Cyba	2.6987e-35	0.95605	0.41	0.146	5.55068e-31
TCF21+ Int	Lamb2	3.86837e-34	0.931662	0.393	0.163	7.95646e-30
TCF21+ Int	Id3	5.8917e-34	0.784748	0.643	0.303	1.21181e-29
TCF21+ Int	Osr1	1.37619e-33	1.02018	0.306	0.087	2.83054e-29
TCF21+ Int	Cd200	2.48001e-33	0.699126	0.616	0.331	5.10089e-29
TCF21+ Int	Kdelc2	1.16038e-32	0.916443	0.303	0.089	2.38666e-28
TCF21+ Int	Ltbp1	3.60429e-32	0.983892	0.223	0.014	7.41331e-28
TCF21+ Int	Abi3bp	1.78483e-31	0.980519	0.314	0.089	3.67104e-27
TCF21+ Int	Anxa1	1.8883e-31	0.940919	0.323	0.112	3.88386e-27
TCF21+ Int	Meg3	2.06411e-28	0.725731	0.549	0.341	4.24546e-24
TCF21+ Int	Cfh	9.96827e-23	0.794086	0.28	0.069	2.05027e-18
TCF21+ Int	Ly6a	2.59642e-19	0.812905	0.435	0.213	5.34031e-15
Leydig	Cyp17a1	2.41868e-257	4.61596	0.904	0.01	4.97474e-253
Leydig	Ptgds	9.45817e-245	4.25683	0.932	0.047	1.94536e-240
Leydig	Cyp11a1	1.88981e-242	3.65745	0.88	0.008	3.88696e-238
Leydig	Insl3	6.62321e-233	3.90943	0.921	0.033	1.36226e-228
Leydig	Akr1cl	9.75207e-224	1.88139	0.997	0.524	2.0058e-219
Leydig	Lcn2	4.26318e-211	3.70048	0.877	0.063	8.76851e-207
Leydig	Hsd3b1	2.55879e-195	3.52812	0.75	0.002	5.26292e-191
Leydig	Fabp3	4.91306e-194	2.04142	0.979	0.508	1.01052e-189
Leydig	Clu	1.64492e-186	2.34439	0.932	0.129	3.38327e-182
Leydig	Agt	9.87042e-179	2.92967	0.873	0.16	2.03015e-174
Leydig	Defb19	2.57303e-177	2.10072	0.966	0.3	5.2922e-173
Leydig	Cox6a1	5.41824e-176	1.53567	0.973	0.533	1.11442e-171
Leydig	Sult1e1	8.2629e-168	2.64977	0.675	0.002	1.69951e-163
Leydig	Hsd17b3	3.34163e-166	2.16131	0.671	0.001	6.87306e-162
Leydig	1110008P14Rik	2.39942e-165	2.10371	0.825	0.06	4.93512e-161
Leydig	Ces1d	2.92712e-163	2.1917	0.678	0.003	6.02051e-159
Leydig	Folr1	1.7112e-162	1.94283	0.695	0.007	3.51959e-158
Leydig	Hsd3b6	2.70514e-157	3.25261	0.678	0.01	5.56393e-153
Leydig	Fam213a	6.48331e-156	2.10623	0.839	0.075	1.33349e-151
Leydig	Susd3	1.72974e-151	1.81768	0.788	0.047	3.55772e-147
Leydig	Pld3	4.09163e-149	1.94659	0.818	0.081	8.41567e-145
Leydig	Tmem176a	1.87638e-146	1.90568	0.856	0.119	3.85934e-142
Leydig	Fdx1	3.99961e-139	1.83813	0.894	0.228	8.22639e-135
Leydig	Dbi	8.85892e-138	1.41529	0.949	0.451	1.8221e-133
Leydig	Gpt2	1.09774e-132	1.86396	0.664	0.025	2.25783e-128
Leydig	Cd36	4.768e-132	1.9626	0.599	0.008	9.80683e-128
Leydig	Dhcr24	1.57292e-131	1.64936	0.606	0.009	3.23517e-127
Leydig	Ephx1	3.27561e-129	1.83795	0.808	0.139	6.73727e-125
Leydig	Klk1b21	1.50613e-126	2.5587	0.63	0.035	3.0978e-122
Leydig	Klk1b24	6.8462e-124	2.47713	0.63	0.029	1.40813e-119
Leydig	Msmo1	7.8826e-122	1.80632	0.685	0.046	1.62129e-117
Leydig	Star	1.93508e-121	2.11345	0.699	0.066	3.98008e-117
Leydig	Mgst1	4.37479e-121	1.45099	0.925	0.392	8.99806e-117
Leydig	Scd2	9.042e-120	1.70849	0.801	0.129	1.85976e-115
Leydig	Me1	6.23199e-115	1.41368	0.938	0.368	1.2818e-110
Leydig	Serpina5	7.34643e-113	1.51301	0.524	0.006	1.51101e-108
Leydig	Gsta4	8.36484e-111	1.62536	0.719	0.081	1.72048e-106
Leydig	Hmgcs2	1.96938e-109	1.2605	0.935	0.435	4.05062e-105
Leydig	Pank1	1.36297e-108	1.62104	0.76	0.115	2.80335e-104
Leydig	Fads1	3.21279e-108	1.47493	0.589	0.027	6.60808e-104
Leydig	Ndufa1	8.98304e-108	1.44205	0.86	0.247	1.84763e-103
Leydig	Klk1b27	9.12614e-108	2.43774	0.476	0.002	1.87706e-103
Leydig	Lipg	7.59931e-105	1.74068	0.603	0.039	1.56303e-100
Leydig	Apoc1	5.39491e-104	2.18658	0.61	0.042	1.10963e-99
Leydig	Tmem176b	1.3813e-103	1.47609	0.87	0.257	2.84107e-99
Leydig	Gstm2	2.42772e-102	1.17641	0.973	0.635	4.99334e-98
Leydig	Cyp51	7.34962e-102	1.56356	0.579	0.032	1.51167e-97
Leydig	Hao2	9.36554e-102	1.21421	0.452	0.001	1.92631e-97
Leydig	Bhmt	2.15306e-101	2.10232	0.671	0.097	4.42842e-97
Leydig	Gsta3	9.70935e-101	1.65352	0.784	0.2	1.99702e-96
Leydig	Prlr	2.9439e-97	1.39713	0.877	0.294	6.05501e-93
Leydig	Mrap	4.03963e-96	1.30844	0.517	0.018	8.30872e-92
Leydig	Snhg11	1.68748e-95	1.50129	0.418	0	3.47081e-91
Leydig	Sc5d	3.2036e-95	1.41986	0.568	0.035	6.58916e-91
Leydig	Nucb2	1.81798e-94	1.45873	0.818	0.206	3.73921e-90
Leydig	Amhr2	3.34701e-94	1.25314	0.507	0.017	6.88413e-90
Leydig	Mt1	2.50028e-92	1.32652	0.938	0.447	5.14258e-88
Leydig	Uqcr10	1.37242e-91	1.2325	0.894	0.316	2.8228e-87
Leydig	Acadl	2.64778e-91	1.3423	0.767	0.151	5.44595e-87
Leydig	AU021092	3.4203e-91	2.15117	0.575	0.067	7.03487e-87
Leydig	Alas1	4.55793e-91	1.60447	0.729	0.141	9.37474e-87
Leydig	Cst8	5.59639e-91	1.45205	0.551	0.038	1.15107e-86
Leydig	Aldh1a7	5.74991e-91	1.37731	0.486	0.016	1.18264e-86
Leydig	Ggh	9.67954e-91	1.33444	0.661	0.086	1.99089e-86
Leydig	Itih2	2.8805e-89	1.24853	0.5	0.022	5.92461e-85
Leydig	Tmem205	5.39527e-88	1.36714	0.726	0.134	1.1097e-83
Leydig	Kit	1.56697e-87	1.33098	0.449	0.009	3.22295e-83
Leydig	Lhcgr	8.22622e-87	1.34693	0.476	0.017	1.69197e-82
Leydig	Hmgcs1	1.15822e-85	1.4021	0.575	0.057	2.38222e-81
Leydig	Tmem35	2.50485e-85	1.34138	0.548	0.041	5.15197e-81
Leydig	Serpina3g	4.89235e-85	1.2631	0.411	0.004	1.00626e-80
Leydig	Sod1	2.83601e-84	1.04769	0.942	0.519	5.8331e-80
Leydig	Fdft1	7.6094e-83	1.07614	0.473	0.027	1.5651e-78
Leydig	Aldh1a1	7.78176e-83	1.00068	0.99	0.656	1.60055e-78
Leydig	0610011F06Rik	1.23483e-80	1.23879	0.562	0.056	2.53979e-76
Leydig	Ctsh	2.67388e-79	1.09148	0.466	0.024	5.49965e-75
Leydig	Amy1	1.60981e-77	1.34246	0.562	0.06	3.31105e-73
Leydig	Iqgap2	5.52059e-77	1.11062	0.428	0.019	1.13547e-72
Leydig	Mgarp	9.10298e-77	1.15618	0.822	0.244	1.8723e-72
Leydig	Bpifb5	4.89035e-74	1.03207	0.363	0.005	1.00585e-69
Leydig	Hspd1	2.62444e-72	1.16319	0.774	0.225	5.39795e-68
Leydig	Pja1	3.38889e-72	1.16741	0.777	0.224	6.97026e-68
Leydig	Dnajc15	3.92899e-72	1.11617	0.592	0.085	8.08115e-68
Leydig	Chchd10	4.98773e-71	1.10919	0.747	0.191	1.02588e-66
Leydig	Fads2	6.42066e-71	0.865464	0.332	0.002	1.3206e-66
Leydig	Hspe1	6.74572e-71	1.1246	0.791	0.26	1.38746e-66
Leydig	Tmem164	1.07488e-70	0.895658	0.401	0.019	2.21082e-66
Leydig	Prdx3	1.53471e-70	1.01652	0.541	0.066	3.15658e-66
Leydig	Pon3	1.78561e-70	1.10294	0.531	0.061	3.67264e-66
Leydig	Pgbd5	1.79602e-70	1.05851	0.318	0	3.69405e-66
Leydig	Aldoc	1.79602e-70	0.854602	0.318	0	3.69405e-66
Leydig	Fam195a	2.0424e-69	1.07124	0.442	0.027	4.2008e-65
Leydig	Vcam1	2.07997e-69	1.13383	0.897	0.446	4.27809e-65
Leydig	9230104L09Rik	5.4502e-69	1.79104	0.322	0.001	1.121e-64
Leydig	Spon1	1.67921e-68	1.09955	0.517	0.059	3.4538e-64
Leydig	Igfbp2	2.96533e-68	0.999858	0.318	0.002	6.09909e-64
Leydig	Hadh	5.91147e-68	1.06555	0.664	0.142	1.21587e-63
Leydig	Cmbl	6.01174e-68	1.02354	0.432	0.032	1.23649e-63
Leydig	Hacd2	6.64077e-68	1.0621	0.784	0.23	1.36587e-63
Leydig	Gramd1b	7.2934e-68	1.20685	0.579	0.093	1.50011e-63
Leydig	Mt2	1.67992e-67	1.2588	0.719	0.183	3.45527e-63
Leydig	Gm11744	1.58981e-65	1.00851	0.432	0.032	3.26991e-61
Leydig	Ndufb8	4.30618e-65	1.05226	0.791	0.26	8.85695e-61
Leydig	Chchd2	8.55344e-65	0.844175	0.949	0.623	1.75927e-60
Leydig	Tuba1c	1.35028e-64	1.05385	0.476	0.047	2.77726e-60
Leydig	Tspan8	1.49431e-64	1.00071	0.384	0.021	3.0735e-60
Leydig	Cpe	1.62379e-64	0.980071	0.801	0.255	3.33982e-60
Leydig	Abhd4	1.86933e-64	0.882796	0.592	0.116	3.84483e-60
Leydig	Irf8	2.54008e-64	1.03798	0.438	0.035	5.22444e-60
Leydig	Ggct	3.63816e-64	0.974605	0.466	0.05	7.48297e-60
Leydig	Soat1	4.52582e-64	1.14887	0.534	0.076	9.3087e-60
Leydig	Lrg1	5.66156e-64	1.21199	0.312	0.003	1.16447e-59
Leydig	Fdxr	1.68122e-63	1.06859	0.562	0.098	3.45792e-59
Leydig	Gas6	5.44416e-63	1.5772	0.517	0.249	1.11975e-58
Leydig	Ifi27	7.72282e-63	1.00384	0.812	0.29	1.58843e-58
Leydig	Acadm	1.35962e-62	1.05731	0.736	0.211	2.79647e-58
Leydig	Hsd17b12	1.70745e-62	0.981305	0.61	0.125	3.51189e-58
Leydig	Atp5g3	2.53433e-62	0.983725	0.846	0.365	5.21261e-58
Leydig	Klk1b22	1.36734e-61	1.34116	0.291	0.001	2.81235e-57
Leydig	Aldh1l1	3.19568e-61	0.957156	0.397	0.027	6.57287e-57
Leydig	Slc3a2	2.85438e-60	1.02016	0.723	0.206	5.87089e-56
Leydig	Slc25a5	3.1249e-60	0.93156	0.873	0.448	6.42729e-56
Leydig	Pgap2	4.26212e-60	0.982515	0.692	0.186	8.76632e-56
Leydig	Inha	4.56617e-60	1.31526	0.401	0.032	9.39169e-56
Leydig	Cml1	5.40652e-60	0.935512	0.342	0.015	1.11201e-55
Leydig	Cox6c	6.95524e-60	0.780118	0.952	0.646	1.43055e-55
Leydig	Fabp3-ps1	1.15165e-59	0.913332	0.455	0.057	2.36871e-55
Leydig	Prdx1	1.66086e-59	0.777044	0.932	0.672	3.41607e-55
Leydig	Atpif1	1.94076e-59	0.968513	0.88	0.432	3.99175e-55
Leydig	Idh1	3.7807e-59	1.01835	0.774	0.266	7.77615e-55
Leydig	Aldh9a1	1.66515e-58	0.853415	0.531	0.093	3.42488e-54
Leydig	Tmem86a	1.92747e-58	1.05699	0.5	0.069	3.96442e-54
Leydig	Eppin	2.41477e-58	0.835398	0.342	0.017	4.96669e-54
Leydig	Fam46c	3.92358e-58	0.829917	0.425	0.045	8.07001e-54
Leydig	Oxtr	8.68958e-58	0.922407	0.301	0.005	1.78727e-53
Leydig	Ptgr1	2.30255e-57	0.908326	0.497	0.079	4.73588e-53
Leydig	Sqle	2.53123e-57	0.853721	0.373	0.025	5.20623e-53
Leydig	Scd1	1.45981e-56	0.827432	0.308	0.009	3.00254e-52
Leydig	Cited1	1.35642e-55	1.08747	0.373	0.025	2.78988e-51
Leydig	Slc7a8	6.71514e-55	0.789377	0.366	0.029	1.38117e-50
Leydig	Nsdhl	9.82911e-55	0.865732	0.36	0.022	2.02165e-50
Leydig	Slc30a2	1.05639e-54	0.788831	0.339	0.021	2.17277e-50
Leydig	Echs1	1.56811e-54	0.82689	0.647	0.171	3.2253e-50
Leydig	Wbp5	3.26865e-54	0.789176	0.935	0.559	6.72295e-50
Leydig	Cyb5b	7.12692e-54	0.781778	0.421	0.053	1.46586e-49
Leydig	Asah1	2.79825e-53	0.73436	0.503	0.103	5.75544e-49
Leydig	St3gal5	1.0183e-52	0.886329	0.568	0.124	2.09444e-48
Leydig	Bex4	1.13485e-52	0.758564	0.271	0.004	2.33416e-48
Leydig	Cstb	1.16072e-52	0.91809	0.795	0.321	2.38738e-48
Leydig	Tpd52l1	2.01652e-52	0.814567	0.322	0.016	4.14758e-48
Leydig	Ctsb	2.13281e-52	0.90377	0.818	0.354	4.38676e-48
Leydig	mt-Nd2	2.28301e-52	0.836675	0.932	0.629	4.6957e-48
Leydig	Rarres1	3.30973e-52	0.886604	0.284	0.006	6.80745e-48
Leydig	Uqcr11	3.33505e-52	0.881056	0.777	0.286	6.85954e-48
Leydig	Etfa	5.68548e-52	0.922845	0.719	0.231	1.16939e-47
Leydig	Adh5	1.06385e-51	0.936474	0.62	0.159	2.18813e-47
Leydig	Serinc3	1.27778e-51	0.795512	0.908	0.584	2.62813e-47
Leydig	Rab13	1.35542e-51	0.874021	0.462	0.071	2.78783e-47
Leydig	Uqcrq	2.11839e-51	0.930457	0.815	0.368	4.35711e-47
Leydig	Ivd	2.79837e-51	0.718085	0.425	0.066	5.75568e-47
Leydig	Aldh1a2	5.77903e-51	0.908806	0.308	0.014	1.18863e-46
Leydig	Gstm7	6.41499e-51	0.753459	0.301	0.013	1.31944e-46
Leydig	Lmo4	1.28127e-50	0.774305	0.538	0.118	2.63532e-46
Leydig	Adh1	1.68812e-50	1.10972	0.394	0.045	3.47213e-46
Leydig	Serpina3c	1.95224e-50	0.847396	0.459	0.075	4.01537e-46
Leydig	Ass1	8.74663e-50	1.13779	0.452	0.076	1.79901e-45
Leydig	Ndufb9	1.40955e-49	0.859694	0.808	0.342	2.89917e-45
Leydig	Tm7sf2	1.51677e-49	0.742734	0.267	0.005	3.11969e-45
Leydig	Phyh	1.37558e-48	0.769188	0.541	0.146	2.82929e-44
Leydig	Taldo1	3.51227e-48	0.697065	0.562	0.147	7.22403e-44
Leydig	mt-Nd4	5.50045e-48	0.746113	0.911	0.665	1.13133e-43
Leydig	Sdhb	2.60856e-47	0.802672	0.661	0.213	5.36529e-43
Leydig	Acad8	2.84656e-47	0.715693	0.373	0.049	5.85481e-43
Leydig	Elovl5	4.23799e-47	0.776105	0.699	0.241	8.71669e-43
Leydig	Spink4	4.84661e-47	0.701119	0.219	0	9.9685e-43
Leydig	Ccdc107	4.92781e-47	0.715823	0.432	0.075	1.01355e-42
Leydig	Ddrgk1	5.42235e-47	0.860121	0.654	0.199	1.11527e-42
Leydig	Aqp2	5.73607e-47	1.12942	0.524	0.121	1.17979e-42
Leydig	Dynll2	2.3803e-46	0.74073	0.637	0.197	4.89581e-42
Leydig	Vps37a	8.48376e-46	0.732536	0.394	0.058	1.74494e-41
Leydig	Retsat	1.0867e-45	0.709749	0.325	0.029	2.23513e-41
Leydig	Qsox1	1.09587e-45	0.811182	0.435	0.076	2.25398e-41
Leydig	Agpat3	1.67481e-45	0.862578	0.551	0.135	3.44474e-41
Leydig	Hadha	2.74258e-45	0.798641	0.654	0.216	5.64094e-41
Leydig	Cox17	2.34792e-44	0.771234	0.62	0.186	4.8292e-40
Leydig	Nat8	5.15057e-43	0.735735	0.212	0.001	1.05937e-38
Leydig	Haus7	6.71651e-43	0.731499	0.342	0.04	1.38145e-38
Leydig	Gja1	1.34136e-42	0.77037	0.346	0.041	2.75892e-38
Leydig	Etfb	2.15746e-42	0.776679	0.795	0.356	4.43747e-38
Leydig	Atp5j	3.88864e-42	0.767765	0.846	0.446	7.99815e-38
Leydig	Map1lc3a	5.89321e-42	0.746389	0.63	0.202	1.21212e-37
Leydig	Klk1	7.51635e-42	3.3435	0.281	0.03	1.54596e-37
Leydig	mt-Co1	1.10162e-40	0.839161	0.832	0.524	2.26581e-36
Leydig	Sod2	1.15949e-40	0.75228	0.514	0.129	2.38483e-36
Leydig	Mut	2.10501e-40	0.738181	0.394	0.071	4.32958e-36
Leydig	Efnb1	2.84078e-40	0.731274	0.438	0.1	5.84292e-36
Leydig	Elovl6	1.2026e-39	0.780082	0.315	0.038	2.4735e-35
Leydig	Pcolce	1.42279e-39	0.713423	0.853	0.448	2.9264e-35
Leydig	Tecr	2.55637e-39	0.730689	0.589	0.192	5.25795e-35
Leydig	Ndufc2	1.85432e-38	0.785286	0.771	0.365	3.81396e-34
Leydig	Acat1	2.87106e-38	0.7428	0.743	0.32	5.9052e-34
Leydig	Slc25a3	5.64541e-38	0.767195	0.801	0.413	1.16115e-33
Leydig	Acot1	6.21678e-38	1.07953	0.223	0.007	1.27867e-33
Leydig	Ssr4	7.82296e-37	0.726334	0.705	0.296	1.60903e-32
Leydig	Acaa2	2.60863e-36	0.729507	0.767	0.358	5.36544e-32
Leydig	Fabp5	5.79302e-33	1.00755	0.312	0.05	1.19151e-28

## Sheet: C.TCF21+ Int GO Terms
C. GO Term Enrichment for TCF21+ Int Population
Analysis Type:	PANTHER Overrepresentation Test (Released 20190711)
Annotation Version and Release Date:	GO Ontology database Released 2019-12-09
Analyzed List:	Client Text Box Input (Mus musculus)
Reference List:	Mus musculus (all genes in database)
Test Type:	FISHER
Correction:	FDR
GO biological process complete	Mus musculus - REFLIST (22265)	Client Text Box Input (105)	Client Text Box Input (expected)	Client Text Box Input (over/under)	Client Text Box Input (fold Enrichment)	Client Text Box Input (raw P-value)	Client Text Box Input (FDR)
extracellular structure organization (GO:0043062)	241	19	1.14	+	16.72	1.35e-17	1.07e-13
extracellular matrix organization (GO:0030198)	240	19	1.13	+	16.79	1.26e-17	1.99e-13
regulation of multicellular organismal process (GO:0051239)	3219	48	15.18	+	3.16	2.15e-14	1.13e-10
regulation of cell migration (GO:0030334)	911	26	4.3	+	6.05	1.35e-13	5.35e-10
regulation of cellular component movement (GO:0051270)	1050	27	4.95	+	5.45	4.64e-13	1.22e-09
regulation of cell motility (GO:2000145)	962	26	4.54	+	5.73	4.57e-13	1.44e-09
regulation of response to stimulus (GO:0048583)	3959	50	18.67	+	2.68	2.82e-12	5.57e-09
regulation of locomotion (GO:0040012)	1040	26	4.9	+	5.3	2.56e-12	5.78e-09
negative regulation of multicellular organismal process (GO:0051241)	1306	28	6.16	+	4.55	1.11e-11	1.95e-08
tissue development (GO:0009888)	1649	31	7.78	+	3.99	1.79e-11	2.82e-08
animal organ development (GO:0048513)	3032	42	14.3	+	2.94	2.48e-11	3.57e-08
system development (GO:0048731)	4204	49	19.83	+	2.47	1.05e-10	1.38e-07
regulation of multicellular organismal development (GO:2000026)	2151	34	10.14	+	3.35	1.46e-10	1.77e-07
developmental process (GO:0032502)	5553	57	26.19	+	2.18	1.87e-10	2.11e-07
negative regulation of biological process (GO:0048519)	5157	54	24.32	+	2.22	3.65e-10	3.85e-07
regulation of developmental process (GO:0050793)	2679	37	12.63	+	2.93	7.33e-10	7.24e-07
anatomical structure development (GO:0048856)	5195	54	24.5	+	2.2	7.8e-10	7.26e-07
cartilage development (GO:0051216)	178	11	0.84	+	13.1	1.46e-09	1.15e-06
multicellular organism development (GO:0007275)	4823	51	22.74	+	2.24	1.34e-09	1.18e-06
negative regulation of cellular process (GO:0048523)	4624	50	21.81	+	2.29	1.44e-09	1.2e-06
connective tissue development (GO:0061448)	231	12	1.09	+	11.02	1.65e-09	1.24e-06
skeletal system development (GO:0001501)	492	16	2.32	+	6.9	1.93e-09	1.39e-06
regulation of response to wounding (GO:1903034)	187	11	0.88	+	12.47	2.39e-09	1.64e-06
regulation of signaling (GO:0023051)	3235	40	15.26	+	2.62	2.81e-09	1.85e-06
regulation of wound healing (GO:0061041)	147	10	0.69	+	14.43	3.54e-09	2.24e-06
anatomical structure morphogenesis (GO:0009653)	2212	32	10.43	+	3.07	5.35e-09	3.25e-06
glomerulus development (GO:0032835)	47	7	0.22	+	31.58	6.06e-09	3.55e-06
regulation of endothelial cell migration (GO:0010594)	160	10	0.75	+	13.25	7.63e-09	4.31e-06
regulation of signal transduction (GO:0009966)	2798	36	13.2	+	2.73	9.11e-09	4.8e-06
regulation of cell communication (GO:0010646)	3220	39	15.19	+	2.57	8.84e-09	4.82e-06
vasculature development (GO:0001944)	555	16	2.62	+	6.11	1.01e-08	5e-06
circulatory system development (GO:0072359)	906	20	4.27	+	4.68	1e-08	5.11e-06
cellular response to acid chemical (GO:0071229)	169	10	0.8	+	12.55	1.25e-08	6e-06
cardiovascular system development (GO:0072358)	569	16	2.68	+	5.96	1.42e-08	6.61e-06
regulation of response to external stimulus (GO:0032101)	941	20	4.44	+	4.51	1.86e-08	7.95e-06
regulation of localization (GO:0032879)	2879	36	13.58	+	2.65	1.92e-08	7.98e-06
regulation of epithelial cell migration (GO:0010632)	229	11	1.08	+	10.19	1.77e-08	7.99e-06
negative regulation of response to stimulus (GO:0048585)	1584	26	7.47	+	3.48	1.83e-08	8.03e-06
regulation of biological process (GO:0050789)	11488	82	54.18	+	1.51	3.53e-08	1.43e-05
cell adhesion (GO:0007155)	789	18	3.72	+	4.84	3.73e-08	1.48e-05
response to acid chemical (GO:0001101)	248	11	1.17	+	9.41	3.87e-08	1.49e-05
biological adhesion (GO:0022610)	799	18	3.77	+	4.78	4.5e-08	1.65e-05
regulation of cell population proliferation (GO:0042127)	1656	26	7.81	+	3.33	4.43e-08	1.67e-05
positive regulation of multicellular organismal process (GO:0051240)	1914	28	9.03	+	3.1	5.16e-08	1.86e-05
biological regulation (GO:0065007)	12107	84	57.1	+	1.47	6e-08	2.11e-05
regulation of response to stress (GO:0080134)	1346	23	6.35	+	3.62	7.13e-08	2.45e-05
multicellular organismal process (GO:0032501)	7271	61	34.29	+	1.78	1.02e-07	3.43e-05
negative regulation of cell migration (GO:0030336)	275	11	1.3	+	8.48	1.06e-07	3.49e-05
response to wounding (GO:0009611)	347	12	1.64	+	7.33	1.24e-07	3.85e-05
cell differentiation (GO:0030154)	3692	40	17.41	+	2.3	1.23e-07	3.88e-05
regulation of body fluid levels (GO:0050878)	346	12	1.63	+	7.35	1.21e-07	3.89e-05
negative regulation of blood coagulation (GO:0030195)	46	6	0.22	+	27.66	1.58e-07	4.81e-05
regulation of blood coagulation (GO:0030193)	79	7	0.37	+	18.79	1.63e-07	4.85e-05
negative regulation of cell motility (GO:2000146)	288	11	1.36	+	8.1	1.66e-07	4.85e-05
negative regulation of hemostasis (GO:1900047)	47	6	0.22	+	27.07	1.78e-07	5.02e-05
regulation of hemostasis (GO:1900046)	80	7	0.38	+	18.55	1.76e-07	5.06e-05
collagen fibril organization (GO:0030199)	48	6	0.23	+	26.51	1.99e-07	5.43e-05
negative regulation of coagulation (GO:0050819)	48	6	0.23	+	26.51	1.99e-07	5.52e-05
regulation of coagulation (GO:0050818)	83	7	0.39	+	17.88	2.23e-07	5.86e-05
metanephric glomerulus development (GO:0072224)	8	4	0.04	+	> 100	2.2e-07	5.9e-05
blood vessel development (GO:0001568)	526	14	2.48	+	5.64	2.37e-07	5.93e-05
regulation of cell adhesion (GO:0030155)	702	16	3.31	+	4.83	2.36e-07	6.01e-05
positive regulation of biological process (GO:0048518)	6097	54	28.75	+	1.88	2.35e-07	6.1e-05
cellular developmental process (GO:0048869)	3778	40	17.82	+	2.25	2.84e-07	7.02e-05
animal organ morphogenesis (GO:0009887)	1011	19	4.77	+	3.99	2.89e-07	7.03e-05
negative regulation of response to external stimulus (GO:0032102)	377	12	1.78	+	6.75	2.94e-07	7.05e-05
negative regulation of cellular component movement (GO:0051271)	322	11	1.52	+	7.24	4.84e-07	0.000114
negative regulation of locomotion (GO:0040013)	338	11	1.59	+	6.9	7.68e-07	0.000178
wound healing (GO:0042060)	274	10	1.29	+	7.74	9.27e-07	0.000212
bone development (GO:0060348)	212	9	1	+	9	1.01e-06	0.000227
ossification (GO:0001503)	219	9	1.03	+	8.71	1.3e-06	0.00029
regulation of cell differentiation (GO:0045595)	1867	25	8.8	+	2.84	1.62e-06	0.000351
regulation of proteolysis (GO:0030162)	715	15	3.37	+	4.45	1.6e-06	0.000352
developmental growth (GO:0048589)	447	12	2.11	+	5.69	1.68e-06	0.000354
negative regulation of wound healing (GO:0061045)	71	6	0.33	+	17.92	1.68e-06	0.000358
negative regulation of developmental process (GO:0051093)	1031	18	4.86	+	3.7	1.75e-06	0.000363
enzyme linked receptor protein signaling pathway (GO:0007167)	538	13	2.54	+	5.12	1.88e-06	0.000386
regulation of metabolic process (GO:0019222)	5931	51	27.97	+	1.82	2.09e-06	0.000423
response to chemical (GO:0042221)	3464	36	16.34	+	2.2	2.26e-06	0.000452
regulation of angiogenesis (GO:0045765)	305	10	1.44	+	6.95	2.35e-06	0.000465
growth (GO:0040007)	463	12	2.18	+	5.5	2.39e-06	0.000467
positive regulation of developmental process (GO:0051094)	1538	22	7.25	+	3.03	2.76e-06	0.000531
regulation of cellular process (GO:0050794)	10793	75	50.9	+	1.47	2.91e-06	0.000554
nephron development (GO:0072006)	126	7	0.59	+	11.78	3.14e-06	0.000591
urogenital system development (GO:0001655)	317	10	1.49	+	6.69	3.28e-06	0.00061
regulation of anatomical structure morphogenesis (GO:0022603)	1089	18	5.14	+	3.5	3.72e-06	0.000684
biomineral tissue development (GO:0031214)	87	6	0.41	+	14.62	5.07e-06	0.000911
biomineralization (GO:0110148)	87	6	0.41	+	14.62	5.07e-06	0.000921
negative regulation of response to wounding (GO:1903035)	89	6	0.42	+	14.3	5.74e-06	0.00102
regulation of vasculature development (GO:1901342)	340	10	1.6	+	6.24	5.98e-06	0.00105
cellular component organization (GO:0016043)	5077	45	23.94	+	1.88	6.12e-06	0.00106
cellular component organization or biogenesis (GO:0071840)	5270	46	24.85	+	1.85	8.14e-06	0.0014
metanephric glomerulus vasculature development (GO:0072239)	6	3	0.03	+	> 100	8.27e-06	0.00141
positive regulation of response to stimulus (GO:0048584)	2330	27	10.99	+	2.46	8.45e-06	0.00142
cellular response to chemical stimulus (GO:0070887)	2338	27	11.03	+	2.45	8.99e-06	0.0015
supramolecular fiber organization (GO:0097435)	449	11	2.12	+	5.19	1.08e-05	0.00178
regulation of epithelial cell proliferation (GO:0050678)	365	10	1.72	+	5.81	1.09e-05	0.00178
extracellular matrix assembly (GO:0085029)	26	4	0.12	+	32.62	1.14e-05	0.00184
response to stimulus (GO:0050896)	8415	62	39.68	+	1.56	1.16e-05	0.00185
cellular response to organic substance (GO:0071310)	1820	23	8.58	+	2.68	1.19e-05	0.00189
peptide cross-linking (GO:0018149)	27	4	0.13	+	31.41	1.31e-05	0.00205
response to stress (GO:0006950)	3153	32	14.87	+	2.15	1.67e-05	0.00259
regulation of cellular component organization (GO:0051128)	2548	28	12.02	+	2.33	1.73e-05	0.00263
regulation of biological quality (GO:0065008)	3947	37	18.61	+	1.99	1.71e-05	0.00263
positive regulation of signaling (GO:0023056)	1732	22	8.17	+	2.69	1.78e-05	0.00268
metanephric nephron development (GO:0072210)	30	4	0.14	+	28.27	1.91e-05	0.00284
cellular response to amino acid stimulus (GO:0071230)	66	5	0.31	+	16.06	2.11e-05	0.00311
glomerular basement membrane development (GO:0032836)	9	3	0.04	+	70.68	2.14e-05	0.00314
muscle structure development (GO:0061061)	486	11	2.29	+	4.8	2.22e-05	0.00318
organ growth (GO:0035265)	114	6	0.54	+	11.16	2.19e-05	0.00318
negative regulation of peptidase activity (GO:0010466)	240	8	1.13	+	7.07	2.25e-05	0.00321
epithelial cell differentiation (GO:0030855)	497	11	2.34	+	4.69	2.71e-05	0.00382
negative regulation of molecular function (GO:0044092)	1027	16	4.84	+	3.3	2.8e-05	0.00392
negative regulation of epithelial cell migration (GO:0010633)	71	5	0.33	+	14.93	2.93e-05	0.00407
tube development (GO:0035295)	921	15	4.34	+	3.45	3.11e-05	0.00428
regulation of peptidase activity (GO:0052547)	415	10	1.96	+	5.11	3.19e-05	0.00435
regulation of cell death (GO:0010941)	1671	21	7.88	+	2.66	3.35e-05	0.00452
regulation of macromolecule metabolic process (GO:0060255)	5438	45	25.65	+	1.75	3.42e-05	0.00459
tube morphogenesis (GO:0035239)	715	13	3.37	+	3.86	3.67e-05	0.00483
skeletal system morphogenesis (GO:0048705)	258	8	1.22	+	6.58	3.71e-05	0.00484
positive regulation of cell adhesion (GO:0045785)	422	10	1.99	+	5.02	3.66e-05	0.00486
kidney development (GO:0001822)	262	8	1.24	+	6.47	4.12e-05	0.00534
digestive system development (GO:0055123)	129	6	0.61	+	9.86	4.26e-05	0.00548
transmembrane receptor protein tyrosine kinase signaling pathway (GO:0007169)	347	9	1.64	+	5.5	4.65e-05	0.00592
response to amino acid (GO:0043200)	79	5	0.37	+	13.42	4.76e-05	0.00602
regulation of defense response (GO:0031347)	633	12	2.99	+	4.02	5.05e-05	0.00633
regulation of cellular response to growth factor stimulus (GO:0090287)	271	8	1.28	+	6.26	5.19e-05	0.00646
positive regulation of cell communication (GO:0010647)	1724	21	8.13	+	2.58	5.25e-05	0.00648
regulation of glial cell apoptotic process (GO:0034350)	13	3	0.06	+	48.93	5.38e-05	0.00649
chondrocyte differentiation (GO:0002062)	81	5	0.38	+	13.09	5.33e-05	0.00653
response to external stimulus (GO:0009605)	2254	25	10.63	+	2.35	5.37e-05	0.00653
metanephros development (GO:0001656)	82	5	0.39	+	12.93	5.64e-05	0.00675
lung development (GO:0030324)	201	7	0.95	+	7.38	5.72e-05	0.0068
chondrocyte development (GO:0002063)	41	4	0.19	+	20.69	5.89e-05	0.00695
renal system development (GO:0072001)	278	8	1.31	+	6.1	6.18e-05	0.00723
respiratory tube development (GO:0030323)	204	7	0.96	+	7.28	6.26e-05	0.00728
cell differentiation involved in metanephros development (GO:0072202)	14	3	0.07	+	45.44	6.51e-05	0.00751
positive regulation of cell migration (GO:0030335)	553	11	2.61	+	4.22	6.96e-05	0.00797
bone growth (GO:0098868)	45	4	0.21	+	18.85	8.25e-05	0.00939
positive regulation of cellular process (GO:0048522)	5416	44	25.54	+	1.72	8.49e-05	0.00958
learning or memory (GO:0007611)	292	8	1.38	+	5.81	8.62e-05	0.00966
locomotory exploration behavior (GO:0035641)	16	3	0.08	+	39.76	9.22e-05	0.0103
regulation of blood vessel endothelial cell migration (GO:0043535)	93	5	0.44	+	11.4	9.94e-05	0.0108
negative regulation of defense response (GO:0031348)	221	7	1.04	+	6.72	0.000102	0.0109
cellular process (GO:0009987)	14045	85	66.24	+	1.28	9.86e-05	0.0109
positive regulation of cell motility (GO:2000147)	576	11	2.72	+	4.05	9.92e-05	0.0109
positive regulation of signal transduction (GO:0009967)	1532	19	7.22	+	2.63	0.0001	0.0109
cellular response to oxygen-containing compound (GO:1901701)	909	14	4.29	+	3.27	0.000105	0.0112
regulation of vascular endothelial growth factor signaling pathway (GO:1900746)	17	3	0.08	+	37.42	0.000108	0.0114
glomerulus vasculature development (GO:0072012)	17	3	0.08	+	37.42	0.000108	0.0115
negative regulation of multi-organism process (GO:0043901)	226	7	1.07	+	6.57	0.000116	0.0122
negative regulation of cell death (GO:0060548)	1039	15	4.9	+	3.06	0.000118	0.0123
cartilage development involved in endochondral bone morphogenesis (GO:0060351)	50	4	0.24	+	16.96	0.000121	0.0124
cellular response to endogenous stimulus (GO:0071495)	922	14	4.35	+	3.22	0.000122	0.0124
response to oxygen-containing compound (GO:1901700)	1290	17	6.08	+	2.79	0.00012	0.0124
regulation of primary metabolic process (GO:0080090)	5317	43	25.07	+	1.71	0.000124	0.0126
renal system vasculature development (GO:0061437)	18	3	0.08	+	35.34	0.000126	0.0126
kidney vasculature development (GO:0061440)	18	3	0.08	+	35.34	0.000126	0.0127
negative regulation of hydrolase activity (GO:0051346)	398	9	1.88	+	4.8	0.000129	0.0128
positive regulation of cellular component movement (GO:0051272)	594	11	2.8	+	3.93	0.000129	0.0128
respiratory system development (GO:0060541)	231	7	1.09	+	6.43	0.000133	0.013
positive regulation of lipid metabolic process (GO:0045834)	160	6	0.75	+	7.95	0.000134	0.0131
regulation of chondrocyte differentiation (GO:0032330)	52	4	0.25	+	16.31	0.00014	0.0134
negative regulation of endothelial cell migration (GO:0010596)	52	4	0.25	+	16.31	0.00014	0.0134
positive regulation of endothelial cell migration (GO:0010595)	100	5	0.47	+	10.6	0.000138	0.0134
regulation of cellular response to vascular endothelial growth factor stimulus (GO:1902547)	19	3	0.09	+	33.48	0.000145	0.0137
odontogenesis (GO:0042476)	101	5	0.48	+	10.5	0.000144	0.0137
gliogenesis (GO:0042063)	235	7	1.11	+	6.32	0.000147	0.0138
regulation of molecular function (GO:0065009)	2542	26	11.99	+	2.17	0.000147	0.0138
regulation of cellular metabolic process (GO:0031323)	5519	44	26.03	+	1.69	0.000151	0.014
positive regulation of locomotion (GO:0040017)	607	11	2.86	+	3.84	0.000156	0.0144
cell-substrate adhesion (GO:0031589)	167	6	0.79	+	7.62	0.000168	0.0154
collagen metabolic process (GO:0032963)	55	4	0.26	+	15.42	0.000171	0.0155
regulation of nitrogen compound metabolic process (GO:0051171)	5164	42	24.35	+	1.72	0.000169	0.0155
cognition (GO:0050890)	326	8	1.54	+	5.2	0.00018	0.0163
membrane raft organization (GO:0031579)	21	3	0.1	+	30.29	0.000189	0.017
positive regulation of cell population proliferation (GO:0008284)	968	14	4.57	+	3.07	0.0002	0.0179
blood vessel morphogenesis (GO:0048514)	424	9	2	+	4.5	0.000205	0.0182
regulation of oligodendrocyte apoptotic process (GO:1900141)	3	2	0.01	+	> 100	0.000216	0.0188
metanephric glomerulus morphogenesis (GO:0072275)	3	2	0.01	+	> 100	0.000216	0.0189
metanephric glomerulus vasculature morphogenesis (GO:0072276)	3	2	0.01	+	> 100	0.000216	0.019
metanephric glomerular capillary formation (GO:0072277)	3	2	0.01	+	> 100	0.000216	0.0191
negative regulation of endopeptidase activity (GO:0010951)	176	6	0.83	+	7.23	0.000221	0.0191
blood coagulation (GO:0007596)	112	5	0.53	+	9.47	0.000229	0.0194
coagulation (GO:0050817)	112	5	0.53	+	9.47	0.000229	0.0195
cellular response to stimulus (GO:0051716)	6553	49	30.9	+	1.59	0.000227	0.0195
positive regulation of wound healing (GO:0090303)	60	4	0.28	+	14.14	0.000235	0.0198
regulation of hydrolase activity (GO:0051336)	989	14	4.66	+	3	0.000248	0.0203
positive regulation of angiogenesis (GO:0045766)	180	6	0.85	+	7.07	0.000248	0.0204
regulation of endopeptidase activity (GO:0052548)	341	8	1.61	+	4.97	0.000243	0.0204
regulation of cell activation (GO:0050865)	751	12	3.54	+	3.39	0.000244	0.0204
response to organic substance (GO:0010033)	2481	25	11.7	+	2.14	0.000245	0.0204
hemostasis (GO:0007599)	114	5	0.54	+	9.3	0.000247	0.0205
negative regulation of proteolysis (GO:0045861)	344	8	1.62	+	4.93	0.000257	0.021
basement membrane organization (GO:0071711)	24	3	0.11	+	26.51	0.000271	0.0217
bone morphogenesis (GO:0060349)	116	5	0.55	+	9.14	0.000267	0.0217
fat-soluble vitamin metabolic process (GO:0006775)	24	3	0.11	+	26.51	0.000271	0.0218
response to endogenous stimulus (GO:0009719)	1124	15	5.3	+	2.83	0.000275	0.0219
regulation of insulin-like growth factor receptor signaling pathway (GO:0043567)	25	3	0.12	+	25.45	0.000302	0.024
metanephric mesenchymal cell differentiation (GO:0072162)	4	2	0.02	+	> 100	0.000323	0.0256
regulation of neuroinflammatory response (GO:0150077)	26	3	0.12	+	24.47	0.000336	0.0264
epithelium development (GO:0060429)	1020	14	4.81	+	2.91	0.000338	0.0265
regulation of gene expression (GO:0010468)	3792	33	17.88	+	1.85	0.000355	0.0276
positive regulation of sterol transport (GO:0032373)	27	3	0.13	+	23.56	0.000372	0.0284
positive regulation of cholesterol transport (GO:0032376)	27	3	0.13	+	23.56	0.000372	0.0285
proteoglycan metabolic process (GO:0006029)	68	4	0.32	+	12.47	0.000369	0.0286
heart development (GO:0007507)	564	10	2.66	+	3.76	0.000372	0.0287
locomotion (GO:0040011)	1166	15	5.5	+	2.73	0.000403	0.0307
negative regulation of cell population proliferation (GO:0008285)	683	11	3.22	+	3.42	0.000419	0.0317
positive regulation of vasculature development (GO:1904018)	200	6	0.94	+	6.36	0.000428	0.0322
regulation of embryonic development (GO:0045995)	130	5	0.61	+	8.16	0.000443	0.033
regulation of endothelial cell proliferation (GO:0001936)	130	5	0.61	+	8.16	0.000443	0.0332
regulation of cartilage development (GO:0061035)	72	4	0.34	+	11.78	0.000454	0.0335
anatomical structure formation involved in morphogenesis (GO:0048646)	926	13	4.37	+	2.98	0.000453	0.0337
positive regulation of epithelial cell proliferation (GO:0050679)	206	6	0.97	+	6.18	0.000498	0.0366
regulation of growth (GO:0040008)	698	11	3.29	+	3.34	0.000501	0.0367
negative regulation of metabolic process (GO:0009892)	2762	26	13.03	+	2	0.000509	0.0371
positive regulation of intracellular signal transduction (GO:1902533)	941	13	4.44	+	2.93	0.000526	0.0378
endochondral bone morphogenesis (GO:0060350)	75	4	0.35	+	11.31	0.000525	0.0379
negative regulation of cell activation (GO:0050866)	208	6	0.98	+	6.12	0.000524	0.038
exploration behavior (GO:0035640)	31	3	0.15	+	20.52	0.000541	0.0385
chondroitin sulfate proteoglycan metabolic process (GO:0050654)	31	3	0.15	+	20.52	0.000541	0.0387
cell-cell adhesion (GO:0098609)	389	8	1.83	+	4.36	0.000572	0.0405
regulation of cell-substrate adhesion (GO:0010810)	212	6	1	+	6	0.000577	0.0407
cellular response to growth factor stimulus (GO:0071363)	391	8	1.84	+	4.34	0.000591	0.0415
fat-soluble vitamin biosynthetic process (GO:0042362)	6	2	0.03	+	70.68	0.0006	0.0416
positive regulation of response to wounding (GO:1903036)	78	4	0.37	+	10.87	0.000605	0.0418
glomerulus vasculature morphogenesis (GO:0072103)	6	2	0.03	+	70.68	0.0006	0.0418
glomerular capillary formation (GO:0072104)	6	2	0.03	+	70.68	0.0006	0.042
transforming growth factor beta receptor signaling pathway (GO:0007179)	79	4	0.37	+	10.74	0.000634	0.0435
embryonic digestive tract development (GO:0048566)	33	3	0.16	+	19.28	0.000641	0.0439
regulation of apoptotic process (GO:0042981)	1493	17	7.04	+	2.41	0.000646	0.044
negative regulation of cellular response to growth factor stimulus (GO:0090288)	143	5	0.67	+	7.41	0.000673	0.0456
cell development (GO:0048468)	1746	19	8.23	+	2.31	0.000696	0.0466
regulation of platelet activation (GO:0010543)	34	3	0.16	+	18.71	0.000695	0.0468
regulation of transforming growth factor beta production (GO:0071634)	34	3	0.16	+	18.71	0.000695	0.047
positive regulation of cell differentiation (GO:0045597)	1102	14	5.2	+	2.69	0.000721	0.0481
renal system vasculature morphogenesis (GO:0061438)	7	2	0.03	+	60.59	0.000769	0.0482
kidney vasculature morphogenesis (GO:0061439)	7	2	0.03	+	60.59	0.000769	0.0484
regulation of programmed cell death (GO:0043067)	1518	17	7.16	+	2.37	0.000776	0.0485
cellular response to nitrogen compound (GO:1901699)	512	9	2.41	+	3.73	0.000782	0.0486
basement membrane assembly (GO:0070831)	7	2	0.03	+	60.59	0.000769	0.0486
regulation of low-density lipoprotein particle receptor catabolic process (GO:0032803)	7	2	0.03	+	60.59	0.000769	0.0488
response to growth factor (GO:0070848)	405	8	1.91	+	4.19	0.000739	0.0489
memory (GO:0007613)	146	5	0.69	+	7.26	0.000736	0.0489
mesenchymal cell differentiation involved in renal system development (GO:2001012)	7	2	0.03	+	60.59	0.000769	0.049
positive regulation of epithelial cell migration (GO:0010634)	147	5	0.69	+	7.21	0.000759	0.0491
cell differentiation involved in kidney development (GO:0061005)	35	3	0.17	+	18.18	0.000752	0.0491
angiogenesis (GO:0001525)	311	7	1.47	+	4.77	0.000761	0.0491
maintenance of protein location in extracellular region (GO:0071694)	7	2	0.03	+	60.59	0.000769	0.0492
positive regulation of steroid metabolic process (GO:0045940)	35	3	0.17	+	18.18	0.000752	0.0493
regulation of biosynthetic process (GO:0009889)	3612	31	17.03	+	1.82	0.000757	0.0493
mesenchymal cell differentiation involved in kidney development (GO:0072161)	7	2	0.03	+	60.59	0.000769	0.0494
response to dietary excess (GO:0002021)	35	3	0.17	+	18.18	0.000752	0.0495
