# Supplementary material for: TCF21+ mesenchymal cells contribute to testis somatic cell development, homeostasis, and regeneration in mice
Source: Nat Commun. 2021 Jun 23;12:3876. doi: 10.1038/s41467-021-24130-8 (PMC8222243; doi:10.1038/s41467-021-24130-8)
Supplement: Supplementary file 4 — Supplementary Dataset2 [file 41467_2021_24130_MOESM4_ESM.xlsx]

## Sheet: TableS2
Table S2. Markers for In-vitro Leydig Differentiation (Related to Figure 3)
A. Markers for 7 clusters of in-vitro leydig differentiation
B. Gene expression centroids of 7 clusters of in-vitro leydig differentiation

## Sheet: A.Markers
A. Markers for 7 clusters of in-vitro leydig differentiation									Qianyi	2020-03-08
cluster	gene	p_val	avg_logFC	pct.1	pct.2	p_val_adj
1	Ptn	5.9125e-58	3.39592	0.769	0.038	1.46027e-53
1	Ptprb	6.73209e-53	2.7979	0.769	0.016	1.66269e-48
1	Abcb1a	9.61302e-52	3.00089	0.808	0.004	2.37422e-47		Cluster	nCell	CellType	nMarker
1	Pcp4l1	3.33978e-49	2.7234	0.769	0.001	8.24858e-45		1	26	Endothelial	233
1	Ly6c1	8.55068e-49	3.04762	0.885	0.071	2.11185e-44		2	456	IntProg	125
1	Egfl7	9.3975e-44	2.3002	0.808	0.03	2.32099e-39		3	1062	ProlifProg	164
1	C130074G19Rik	1.96951e-43	2.46383	0.731	0.003	4.86429e-39		4	1361	ECMmyofibroblast	58
1	Ehd4	1.98335e-43	2.39366	0.731	0.072	4.89848e-39		5	2349	DiffMyofibroblast	28
1	Mal	1.3787e-39	2.17362	0.654	0.001	3.40512e-35		6	853	DiffLeydig	37
1	Cldn5	5.28275e-36	1.97377	0.577	0	1.30473e-31		7	512	Leydig	353
1	Slco1a4	2.27762e-35	2.34607	0.577	0	5.62527e-31					this sheet
1	Sox17	1.51138e-34	1.71571	0.577	0.001	3.73281e-30
1	Flt1	2.57476e-33	2.15973	0.577	0.006	6.35913e-29
1	Car4	7.82684e-33	2.00582	0.538	0	1.93307e-28
1	Sorbs2	3.75128e-31	2.01149	0.615	0.009	9.26492e-27
1	Adgrf5	2.70443e-30	2.30522	0.538	0.003	6.67939e-26
1	Abcg2	1.51082e-29	1.88728	0.654	0.084	3.73142e-25
1	Nfib	2.49426e-29	1.81258	0.808	0.368	6.16032e-25
1	Slc7a5	4.1679e-29	1.87805	0.654	0.103	1.02939e-24
1	Palmd	1.05047e-28	1.84484	0.5	0.002	2.59446e-24
1	Esam	1.06657e-28	1.77867	0.538	0.002	2.63421e-24
1	Vwf	1.29725e-28	1.67595	0.462	0.001	3.20396e-24
1	Ramp2	1.77149e-27	1.9434	0.731	0.092	4.37523e-23
1	Limch1	2.13226e-27	1.72143	0.462	0.001	5.26626e-23
1	Erg	4.14325e-27	1.74006	0.462	0.001	1.0233e-22
1	Podxl	1.64608e-26	1.41408	0.462	0.001	4.06549e-22
1	Cd93	1.81689e-26	1.81986	0.615	0.02	4.48737e-22
1	Cgnl1	1.53022e-25	1.92357	0.654	0.076	3.77934e-21
1	Gbp4	2.81754e-25	1.65496	0.462	0.002	6.95876e-21
1	Tspan13	2.97555e-25	1.45999	0.462	0.003	7.34901e-21
1	Cadm1	4.44425e-25	1.56638	0.423	0.003	1.09764e-20
1	Mmrn2	1.03793e-24	1.49141	0.423	0.002	2.56349e-20
1	Epas1	1.50571e-24	1.81841	0.692	0.066	3.7188e-20
1	Gpcpd1	1.61725e-24	1.90796	0.538	0.049	3.99427e-20
1	Pecam1	6.88023e-24	1.49425	0.462	0.006	1.69928e-19
1	Fli1	1.13509e-23	1.71977	0.5	0.02	2.80345e-19
1	Nostrin	4.15546e-22	1.23949	0.385	0.002	1.02631e-17
1	Mfsd2a	4.41385e-22	1.63611	0.5	0.023	1.09013e-17
1	Nxpe2	1.84395e-20	1.20359	0.346	0.001	4.55418e-16
1	Slc39a8	2.44093e-20	1.12674	0.346	0.012	6.02861e-16
1	Tmem88	3.03213e-20	1.27246	0.423	0.009	7.48875e-16
1	Chp2	5.59177e-20	1.22629	0.346	0.001	1.38106e-15
1	Tek	5.78733e-20	1.48621	0.423	0.013	1.42935e-15
1	Gbp7	5.84209e-20	1.79095	0.577	0.094	1.44288e-15
1	Son	2.76765e-19	1.26968	1	0.596	6.83554e-15
1	Lef1	2.94823e-19	1.19678	0.385	0.003	7.28154e-15
1	Irx3	5.65253e-19	1.00435	0.346	0.002	1.39606e-14
1	Ushbp1	2.07299e-18	1.1325	0.308	0	5.11987e-14
1	Gimap6	3.51388e-18	1.27191	0.346	0.001	8.67858e-14
1	Emcn	3.53899e-18	1.52913	0.385	0.005	8.74059e-14
1	Ccm2l	4.05258e-18	1.01715	0.269	0	1.00091e-13
1	Myct1	6.18027e-18	1.3218	0.346	0.001	1.5264e-13
1	Tjp1	9.65408e-18	1.48284	0.577	0.089	2.38436e-13
1	Itga6	1.7106e-17	0.986585	0.346	0.007	4.22483e-13
1	Cyyr1	2.46756e-17	1.17392	0.308	0.001	6.09438e-13
1	Rasip1	6.36376e-17	1.18637	0.346	0.002	1.57172e-12
1	Clic5	1.06436e-16	1.61858	0.385	0.009	2.62874e-12
1	Cxcl12	6.24482e-16	1.53213	0.769	0.455	1.54235e-11
1	Icam2	1.22583e-15	1.04902	0.308	0.004	3.02755e-11
1	Rbp7	1.34205e-15	0.885242	0.231	0	3.31458e-11
1	Smarca2	1.69196e-15	1.43487	0.577	0.297	4.17881e-11
1	Adgrg1	2.85631e-15	1.27839	0.385	0.013	7.05451e-11
1	Jun	3.09001e-15	1.54093	0.654	0.282	7.6317e-11
1	Marc2	3.23115e-15	1.40788	0.615	0.255	7.9803e-11
1	Cd200	5.18187e-15	1.39446	0.846	0.362	1.27982e-10
1	Sox18	5.56483e-15	1.29619	0.385	0.017	1.3744e-10
1	Rgs5	5.8013e-15	1.97799	0.269	0.001	1.43281e-10
1	Nfkbia	1.05644e-14	1.4659	0.692	0.262	2.60918e-10
1	Cdh5	1.07576e-14	1.35136	0.654	0.257	2.65692e-10
1	Entpd1	1.10948e-14	1.11911	0.346	0.012	2.74019e-10
1	Robo4	1.39825e-14	0.869072	0.231	0.002	3.4534e-10
1	Gbp9	1.71552e-14	1.29428	0.346	0.015	4.237e-10
1	H2-Q7	1.75756e-14	1.46659	0.385	0.017	4.34082e-10
1	Sparcl1	2.65717e-14	1.57765	0.808	0.406	6.56268e-10
1	Kdr	3.04716e-14	1.27825	0.308	0.003	7.52588e-10
1	Eng	3.09248e-14	1.38025	0.462	0.108	7.6378e-10
1	Tie1	3.19709e-14	0.790524	0.269	0.001	7.89617e-10
1	Gimap5	3.57087e-14	0.860067	0.269	0.003	8.81933e-10
1	Lsr	4.31481e-14	1.0914	0.346	0.005	1.06567e-09
1	Dpp4	4.81208e-14	1.0673	0.231	0	1.18849e-09
1	Mef2c	7.62986e-14	1.19733	0.462	0.081	1.88442e-09
1	Tcf4	9.88262e-14	1.3524	0.692	0.49	2.44081e-09
1	Oaz2	2.02062e-13	1.32842	0.577	0.162	4.99053e-09
1	Lifr	3.4329e-13	1.18358	0.5	0.064	8.47858e-09
1	Sgms1	4.13811e-13	1.22479	0.423	0.12	1.02203e-08
1	Zfp36l1	4.50539e-13	1.51114	0.692	0.243	1.11274e-08
1	Rps10-ps1	4.64809e-13	1.12679	0.462	0.041	1.14798e-08
1	Pdgfb	4.93627e-13	1.09682	0.308	0.007	1.21916e-08
1	Gimap4	6.41807e-13	0.940111	0.269	0.002	1.58513e-08
1	Ets1	9.30367e-13	1.30006	0.462	0.102	2.29782e-08
1	Afap1l1	1.06987e-12	0.773358	0.269	0.003	2.64236e-08
1	Klf2	1.18642e-12	1.60217	0.577	0.14	2.93023e-08
1	Nrp1	1.40188e-12	1.31606	0.654	0.433	3.46236e-08
1	Mndal	1.49343e-12	1.32906	0.654	0.219	3.68849e-08
1	S1pr1	1.52235e-12	0.845667	0.308	0.006	3.7599e-08
1	Fcgr2b	1.79511e-12	1.54112	0.462	0.037	4.43355e-08
1	AU021092	1.941e-12	1.34205	0.423	0.025	4.79388e-08
1	Uaca	2.26235e-12	1.16449	0.577	0.207	5.58755e-08
1	Mfsd7c	2.81029e-12	1.09448	0.269	0.003	6.94085e-08
1	9430020K01Rik	3.10598e-12	0.884893	0.5	0.22	7.67115e-08
1	Fos	9.04762e-12	1.7776	0.577	0.093	2.23458e-07
1	Tdrp	9.32227e-12	1.14921	0.231	0.012	2.30241e-07
1	Ptma	1.31638e-11	0.937525	0.962	0.717	3.2512e-07
1	Gbp3	1.34085e-11	1.53897	0.462	0.108	3.31162e-07
1	Gm8995	1.34911e-11	1.03015	0.231	0.001	3.33202e-07
1	Sp100	1.46076e-11	1.32066	0.5	0.141	3.60778e-07
1	Slc9a3r2	1.66387e-11	1.28995	0.462	0.172	4.10944e-07
1	Sema7a	2.12513e-11	1.00698	0.423	0.072	5.24865e-07
1	H2-Q6	2.20624e-11	0.987907	0.269	0.004	5.44897e-07
1	Klf4	2.89939e-11	1.43826	0.692	0.164	7.16091e-07
1	Socs2	3.00399e-11	1.21025	0.385	0.071	7.41926e-07
1	Btg2	3.20598e-11	1.42543	0.462	0.136	7.91814e-07
1	Adgrl4	3.35522e-11	0.870964	0.231	0.001	8.28673e-07
1	Kank3	4.02651e-11	1.33714	0.385	0.029	9.94467e-07
1	Cd2ap	6.62022e-11	1.17803	0.769	0.374	1.63506e-06
1	Fnbp1l	7.49963e-11	1.27972	0.462	0.137	1.85226e-06
1	Sema6a	7.72208e-11	0.931437	0.231	0.004	1.9072e-06
1	Itm2a	8.76437e-11	1.28447	0.462	0.09	2.16462e-06
1	Slc16a4	8.84057e-11	0.926178	0.269	0.013	2.18344e-06
1	Lcn2	1.03027e-10	1.30187	0.423	0.038	2.54457e-06
1	H2-D1	1.03124e-10	1.06337	0.885	0.64	2.54695e-06
1	Crip1	1.83217e-10	1.32968	0.808	0.523	4.52508e-06
1	Eogt	2.51575e-10	1.04426	0.308	0.055	6.2134e-06
1	Ces2e	2.75348e-10	0.735434	0.231	0.003	6.80055e-06
1	Ptp4a3	2.77854e-10	0.929231	0.308	0.029	6.86243e-06
1	Rhobtb1	2.90467e-10	0.979392	0.308	0.015	7.17396e-06
1	Maoa	3.33056e-10	1.03986	0.346	0.142	8.22581e-06
1	Atp1b1	6.98546e-10	1.39222	0.308	0.036	1.72527e-05
1	Hmgb3	8.45309e-10	1.14513	0.385	0.094	2.08774e-05
1	Grrp1	8.81748e-10	0.822842	0.231	0.003	2.17774e-05
1	Clec2d	1.0188e-09	0.957265	0.346	0.028	2.51622e-05
1	Clec14a	1.05431e-09	0.870275	0.231	0.008	2.60394e-05
1	Mef2a	1.18241e-09	0.987201	0.462	0.24	2.92031e-05
1	Dusp1	1.65507e-09	1.131	0.5	0.13	4.08768e-05
1	Mkl2	1.72528e-09	0.817353	0.269	0.037	4.2611e-05
1	Gm11687	2.43574e-09	0.898191	0.346	0.018	6.01578e-05
1	Rpl18-ps1	2.43683e-09	0.781324	0.231	0.012	6.01848e-05
1	Pitpnc1	2.46603e-09	1.1316	0.231	0.012	6.09061e-05
1	Pik3r3	2.70635e-09	0.814408	0.308	0.053	6.68415e-05
1	Rps3a3	2.80101e-09	1.15595	0.385	0.028	6.91795e-05
1	AW112010	2.88882e-09	1.13102	0.308	0.015	7.13481e-05
1	Rasgrp3	3.16817e-09	0.939363	0.269	0.013	7.82476e-05
1	Cmtm8	4.4322e-09	0.908335	0.231	0.015	0.000109466
1	Dnm3	5.08333e-09	1.13955	0.269	0.049	0.000125548
1	Rpl9-ps6	5.25862e-09	0.828417	0.269	0.027	0.000129877
1	Cd34	5.46943e-09	1.18686	0.692	0.328	0.000135084
1	Id3	6.17264e-09	1.41783	0.615	0.241	0.000152452
1	Iigp1	6.74552e-09	1.50406	0.423	0.078	0.000166601
1	Fryl	9.65723e-09	0.763529	0.269	0.035	0.000238514
1	Rapgef5	9.90921e-09	0.921378	0.269	0.011	0.000244738
1	St6galnac2	1.1823e-08	0.903589	0.231	0.008	0.000292005
1	Rpl31-ps9	1.21987e-08	0.811789	0.269	0.011	0.000301282
1	Fam107a	1.43259e-08	0.829407	0.231	0.004	0.000353821
1	Calcrl	1.6819e-08	1.21502	0.385	0.07	0.000415394
1	Aoc3	1.72124e-08	1.00884	0.308	0.061	0.000425111
1	Prex2	2.10942e-08	0.764656	0.231	0.015	0.000520985
1	Tpd52l1	2.51074e-08	0.988942	0.269	0.054	0.000620102
1	Hip1	2.7559e-08	0.83914	0.385	0.084	0.000680653
1	Ets2	2.92167e-08	0.808081	0.308	0.04	0.000721595
1	Sepp1	3.27839e-08	1.15819	0.808	0.451	0.000809697
1	Gm14303	4.16723e-08	0.823511	0.385	0.118	0.00102922
1	Plekhg5	4.95103e-08	0.764132	0.231	0.03	0.0012228
1	Mier1	5.1751e-08	0.987582	0.5	0.228	0.00127815
1	Cnot6l	5.36373e-08	0.813708	0.346	0.129	0.00132473
1	Ece1	5.41388e-08	0.826729	0.538	0.286	0.00133712
1	St3gal6	5.97123e-08	0.951458	0.308	0.067	0.00147477
1	Notch1	6.35373e-08	0.731274	0.231	0.016	0.00156924
1	Tnfaip2	6.44856e-08	0.75949	0.385	0.143	0.00159267
1	Pltp	8.06471e-08	0.828433	0.654	0.286	0.00199182
1	Ptprg	8.23604e-08	0.979596	0.462	0.215	0.00203414
1	Itpr2	1.05518e-07	1.02385	0.346	0.069	0.00260609
1	Klhl24	1.10344e-07	0.715839	0.269	0.065	0.00272527
1	Nck1	1.59426e-07	0.931943	0.462	0.247	0.0039375
1	Junb	1.90727e-07	0.89178	0.462	0.204	0.00471058
1	Trim30d	1.92033e-07	0.835088	0.308	0.049	0.00474284
1	Clu	2.50247e-07	1.16755	0.769	0.353	0.00618061
1	Fam101b	2.54494e-07	1.08361	0.615	0.357	0.00628548
1	Jund	2.57098e-07	1.03528	0.5	0.184	0.0063498
1	Arl4a	2.77574e-07	1.09039	0.423	0.098	0.00685553
1	Serinc3	2.78091e-07	0.977732	0.846	0.511	0.00686829
1	Fosb	2.80873e-07	1.31325	0.308	0.032	0.00693701
1	Zfp148	3.22331e-07	0.871794	0.577	0.348	0.00796094
1	Spock2	3.73069e-07	1.36414	0.346	0.053	0.00921406
1	Clic4	3.77947e-07	0.808043	0.615	0.388	0.00933453
1	Gm5963	3.8212e-07	0.970415	0.346	0.038	0.00943761
1	Tspan14	4.43626e-07	0.8604	0.308	0.056	0.0109567
1	Net1	4.44167e-07	0.681781	0.269	0.043	0.01097
1	Dek	5.11536e-07	0.861261	0.731	0.403	0.0126339
1	Tsc22d1	5.28736e-07	0.878851	0.808	0.519	0.0130587
1	Slfn5	5.48111e-07	1.0216	0.346	0.071	0.0135372
1	Ezh1	6.80337e-07	0.925912	0.308	0.082	0.016803
1	Sdpr	8.15244e-07	1.20709	0.5	0.204	0.0201349
1	Smad7	1.11742e-06	0.844742	0.308	0.103	0.0275981
1	Foxp1	1.27097e-06	0.922511	0.423	0.196	0.0313904
1	Ackr3	1.35929e-06	1.01966	0.269	0.018	0.0335719
1	Bmpr2	1.94043e-06	0.938487	0.462	0.232	0.0479247
1	Tgm2	2.01141e-06	0.909124	0.538	0.265	0.0496779
1	Sept4	2.05933e-06	0.755378	0.231	0.026	0.0508612
1	Rps19-ps6	2.26612e-06	0.770317	0.269	0.047	0.0559686
1	S100a16	2.61926e-06	0.946924	0.615	0.356	0.0646905
1	Plk2	2.70001e-06	0.964232	0.5	0.211	0.0666848
1	Stox2	2.86938e-06	0.822184	0.385	0.168	0.070868
1	Ablim1	3.98221e-06	0.851355	0.346	0.115	0.0983526
1	Ebf1	4.26909e-06	1.13035	0.423	0.181	0.105438
1	Zfp467	4.29905e-06	0.707767	0.231	0.027	0.106178
1	Col18a1	4.87564e-06	0.758542	0.231	0.019	0.120418
1	Usp25	5.09366e-06	0.725336	0.423	0.221	0.125803
1	Rpl37rt	5.81838e-06	0.828755	0.346	0.111	0.143702
1	Kitl	6.23055e-06	0.912111	0.577	0.334	0.153882
1	Tmod3	6.32928e-06	0.805437	0.654	0.41	0.156321
1	Ndrg1	7.85007e-06	0.551051	0.423	0.215	0.193881
1	Rab11fip5	9.41982e-06	0.825814	0.308	0.081	0.232651
1	Ankrd37	1.01607e-05	0.754057	0.269	0.039	0.250948
1	Gm11478	1.06551e-05	0.79258	0.385	0.12	0.26316
1	Zfp36	1.29498e-05	1.0081	0.308	0.087	0.319833
1	Pik3ip1	1.30229e-05	0.859984	0.308	0.085	0.32164
1	Psmb10	1.35236e-05	0.892675	0.462	0.244	0.334007
1	Gm13436	2.40247e-05	0.623885	0.231	0.021	0.593363
1	Ier5	2.60668e-05	0.822296	0.308	0.09	0.643798
1	Egr1	2.97892e-05	0.821458	0.5	0.297	0.735734
1	Srgn	3.02804e-05	0.768727	0.346	0.143	0.747866
1	Irf1	3.42048e-05	0.742974	0.269	0.064	0.844791
1	Mllt4	4.00045e-05	0.806214	0.346	0.125	0.988032
1	Cirbp	4.60615e-05	0.751786	0.308	0.09	1
1	Sned1	5.31277e-05	0.674786	0.231	0.028	1
1	Ly6a	5.51468e-05	1.06824	0.769	0.4	1
1	Gm9625	9.94397e-05	0.878322	0.231	0.026	1
1	Trim30a	0.00010159	0.691812	0.385	0.184	1
1	Ctnnb1	0.000141998	0.558676	0.769	0.535	1
1	Filip1l	0.000190567	0.670621	0.308	0.103	1
1	Vwa1	0.000266774	0.718741	0.269	0.062	1
1	Ltbp4	0.00121906	0.622692	0.346	0.121	1
1	Timp3	0.00145009	0.802151	0.769	0.515	1
2	Dcn	0	2.73048	0.998	0.629	0
2	Ogn	0	2.66061	0.888	0.128	0
2	Glul	0	2.57372	0.954	0.21	0
2	Cyp26b1	0	2.4972	0.82	0.083	0
2	Selenbp1	0	2.42002	0.866	0.109	0
2	Gsn	0	2.39661	0.965	0.69	0
2	Igfbp6	0	2.37693	0.961	0.481	0
2	Sparcl1	0	2.34734	0.982	0.365	0
2	Fgl2	0	2.23878	0.956	0.311	0
2	Serping1	0	2.14015	0.967	0.447	0
2	Pltp	0	2.05514	0.825	0.247	0
2	Adamts5	0	2.04345	0.912	0.39	0
2	Ltbp4	0	1.99098	0.721	0.078	0
2	Rbbp7	0	1.95334	0.989	0.703	0
2	Rarres2	1.38338380835549e-322	1.9465	0.708	0.102	3.41668132987639e-318
2	Htra3	1.54237e-307	2.01878	0.792	0.18	3.80934e-303
2	Klf4	1.0687e-299	1.9846	0.669	0.129	2.63948e-295
2	Itih5	4.39964e-277	1.73913	0.553	0.019	1.08662e-272
2	Cyp27a1	2.17382e-273	1.75786	0.675	0.103	5.36891e-269
2	Hmgcs2	6.98326e-263	1.69769	0.664	0.07	1.72473e-258
2	Mmd2	1.02945e-262	1.76669	0.726	0.14	2.54254e-258
2	Ppap2b	6.81584e-262	1.40034	0.925	0.65	1.68338e-257
2	Lama2	2.46434e-260	1.54729	0.73	0.312	6.08642e-256
2	Dpep1	2.91788e-259	1.70156	0.561	0.038	7.20658e-255
2	Entpd2	1.61982e-254	1.72113	0.678	0.13	4.00064e-250
2	Txnip	1.37287e-253	1.67474	0.636	0.204	3.39071e-249
2	Id3	5.4316e-253	1.8401	0.724	0.206	1.3415e-248
2	Atp1a2	1.78638e-251	1.57214	0.471	0.004	4.41199e-247
2	Tcf21	1.32478e-248	1.73501	0.601	0.092	3.27194e-244
2	Slc29a1	1.98415e-246	1.52254	0.68	0.211	4.90046e-242
2	Fabp3	2.19094e-244	1.73603	0.8	0.147	5.41119e-240
2	Pgrmc1	5.95367e-241	1.27308	0.969	0.699	1.47044e-236
2	Cd34	1.95305e-232	1.50072	0.743	0.298	4.82365e-228
2	Ecm2	1.64001e-225	1.6698	0.493	0.047	4.0505e-221
2	Tgfbi	4.87063e-222	1.59894	0.572	0.064	1.20295e-217
2	Sct	4.39647e-221	1.71486	0.491	0.025	1.08584e-216
2	Cd200	2.22862e-219	1.4952	0.776	0.333	5.50425e-215
2	Junb	9.13498e-215	1.54884	0.535	0.18	2.25616e-210
2	Ralgps2	1.33365e-211	1.47609	0.66	0.267	3.29384e-207
2	Fos	3.51404e-209	1.92432	0.561	0.061	8.67899e-205
2	Clec3b	4.23492e-203	1.51062	0.377	0.002	1.04594e-198
2	Thbd	8.41986e-198	1.47323	0.601	0.274	2.07954e-193
2	Fxyd1	1.60604e-196	1.45372	0.741	0.243	3.96659e-192
2	Penk	4.85528e-188	1.69808	0.529	0.059	1.19916e-183
2	Ahnak	5.56264e-183	1.18035	0.783	0.517	1.37386e-178
2	Klf2	8.49761e-179	1.44566	0.504	0.115	2.09874e-174
2	Fmo2	9.95304e-179	1.34537	0.366	0.011	2.4582e-174
2	Igf2	5.6409e-175	1.53369	0.447	0.043	1.39319e-170
2	Pdgfra	1.3268e-174	1.33001	0.621	0.267	3.27694e-170
2	Egr1	2.6548e-171	1.44881	0.603	0.275	6.55683e-167
2	Igfbp4	3.82645e-171	1.41761	0.673	0.218	9.45056e-167
2	Wnt6	8.27325e-169	1.30244	0.491	0.093	2.04333e-164
2	Osr2	3.04324e-163	1.32343	0.456	0.084	7.51619e-159
2	Sult1a1	1.50152e-162	1.19412	0.39	0.037	3.70846e-158
2	Cygb	3.49644e-160	1.37563	0.702	0.317	8.63551e-156
2	Spock2	1.67385e-159	1.20876	0.377	0.03	4.13408e-155
2	Hpgd	1.88116e-159	1.32625	0.384	0.025	4.6461e-155
2	Lamb2	1.73672e-158	1.18378	0.511	0.211	4.28935e-154
2	Pdcd4	3.61923e-157	1.28731	0.478	0.145	8.93877e-153
2	Sepp1	5.82943e-153	0.831135	0.857	0.422	1.43975e-148
2	Klhdc8b	2.70887e-152	1.19079	0.353	0.042	6.69036e-148
2	Col4a4	1.65085e-151	1.22931	0.623	0.289	4.07726e-147
2	Gucy1a3	2.01122e-151	1.23338	0.377	0.039	4.96732e-147
2	Mgp	5.19931e-150	1.01641	0.947	0.609	1.28413e-145
2	Meg3	5.23671e-149	1.24725	0.645	0.354	1.29336e-144
2	Add3	1.65413e-147	1.13002	0.581	0.33	4.08537e-143
2	C1ra	6.6064e-147	1.06514	0.553	0.251	1.63165e-142
2	Zbtb20	1.15994e-146	1.12465	0.634	0.405	2.86483e-142
2	Abi3bp	6.19819e-145	1.21803	0.364	0.04	1.53083e-140
2	Sulf2	1.07756e-144	1.14425	0.522	0.24	2.66135e-140
2	Apoe	5.75685e-144	1.47136	0.831	0.342	1.42183e-139
2	Maf	1.48859e-142	1.2183	0.48	0.188	3.67653e-138
2	Cfh	4.00218e-136	1.23049	0.373	0.053	9.88459e-132
2	Tgfbr3	4.07319e-135	1.16271	0.513	0.206	1.006e-130
2	Tshz2	5.17527e-134	1.04703	0.625	0.414	1.27819e-129
2	C1s1	5.34332e-134	0.979364	0.662	0.416	1.31969e-129
2	Aldh1a1	3.58934e-133	1.10984	0.906	0.589	8.86495e-129
2	Zfp36l1	2.43492e-131	1.17159	0.496	0.226	6.01376e-127
2	Ntrk2	1.10247e-130	1.02943	0.263	0.007	2.72289e-126
2	Rtn4rl1	2.86418e-129	1.09552	0.368	0.072	7.07395e-125
2	Slc38a5	1.00791e-125	1.26093	0.504	0.091	2.48934e-121
2	Rps10-ps1	3.40794e-125	1.02223	0.287	0.024	8.41692e-121
2	Slc24a2	4.29598e-124	0.937024	0.235	0.004	1.06102e-119
2	Mgarp	1.24518e-122	1.18421	0.41	0.131	3.07534e-118
2	Ms4a4d	1.2811e-121	1.05873	0.515	0.258	3.16407e-117
2	Dhrs7	3.50575e-120	0.992365	0.41	0.176	8.65849e-116
2	Gm11687	6.68585e-118	0.885255	0.237	0.003	1.65127e-113
2	Aldh2	1.10027e-116	0.971087	0.695	0.394	2.71743e-112
2	Rnaset2a	2.67644e-116	1.00403	0.41	0.176	6.61026e-112
2	Smoc2	1.32943e-115	0.855794	0.719	0.262	3.28344e-111
2	Blvrb	3.2338e-115	0.942277	0.491	0.282	7.98685e-111
2	Jund	3.20043e-112	0.993292	0.393	0.17	7.90441e-108
2	Gstt1	1.04858e-111	1.0102	0.417	0.17	2.58977e-107
2	Id1	8.00397e-111	1.15917	0.386	0.182	1.97682e-106
2	Gm5805	2.0063e-109	0.939928	0.274	0.034	4.95515e-105
2	Gm5963	2.80198e-106	0.864203	0.246	0.024	6.92032e-102
2	Lbp	1.13074e-105	1.0989	0.375	0.079	2.7927e-101
2	Prlr	4.63256e-105	1.25943	0.43	0.069	1.14415e-100
2	Heg1	1.21702e-103	0.993621	0.43	0.195	3.00578e-99
2	Ebf1	4.77723e-103	0.991822	0.379	0.167	1.17988e-98
2	C2	1.59823e-101	0.918812	0.441	0.237	3.94731e-97
2	Rps3a3	1.61638e-101	0.867186	0.221	0.015	3.99212e-97
2	Fxyd6	3.96313e-100	0.95846	0.502	0.256	9.78814e-96
2	Thra	2.416e-99	0.903909	0.34	0.125	5.96703e-95
2	Rps19-ps6	8.38788e-98	0.823885	0.235	0.034	2.07164e-93
2	Lamc3	3.99537e-97	0.909595	0.259	0.044	9.86777e-93
2	Hes1	1.40588e-94	0.977148	0.417	0.211	3.47224e-90
2	Cirbp	5.63463e-93	0.860243	0.279	0.077	1.39164e-88
2	Klf9	8.21599e-93	0.886948	0.263	0.059	2.02918e-88
2	Fmo1	1.44903e-90	0.936704	0.272	0.042	3.57881e-86
2	Nrk	3.55826e-90	1.0231	0.395	0.19	8.78819e-86
2	Gas1	2.22413e-87	0.948693	0.283	0.049	5.49315e-83
2	Id2	9.10804e-87	1.21856	0.307	0.085	2.2495e-82
2	Crispld2	8.12443e-86	0.940252	0.434	0.231	2.00657e-81
2	Fcgr2b	2.26362e-85	0.945413	0.246	0.024	5.59068e-81
2	Rgs2	5.17378e-82	1.19827	0.36	0.11	1.27782e-77
2	Serinc3	8.20356e-80	0.788732	0.713	0.497	2.02611e-75
2	Gm37376	1.02466e-79	1.10207	0.419	0.189	2.53071e-75
2	Vcam1	1.76599e-79	0.907528	0.643	0.393	4.36164e-75
2	Cp	4.45379e-79	0.943899	0.555	0.353	1.1e-74
2	Prss35	1.49956e-76	0.819391	0.702	0.498	3.70361e-72
2	Tsc22d1	7.14911e-74	0.744423	0.713	0.506	1.76569e-69
2	Efemp1	7.31143e-69	0.778783	0.594	0.384	1.80578e-64
2	Acaa2	1.07847e-66	0.734953	0.487	0.251	2.66361e-62
2	Defb19	1.14211e-59	0.799076	0.458	0.14	2.82077e-55
3	Mki67	0	1.77651	0.664	0.016	0
3	Prc1	0	1.74668	0.581	0.034	0
3	Top2a	0	1.70465	0.549	0.023	0
3	Tpx2	0	1.68836	0.697	0.051	0
3	Hmmr	0	1.65676	0.619	0.014	0
3	Ube2c	0	1.58511	0.531	0.019	0
3	Anln	0	1.53105	0.636	0.061	0
3	2810417H13Rik	0	1.52287	0.637	0.029	0
3	Smc2	0	1.503	0.682	0.094	0
3	Cenpe	0	1.47712	0.551	0.018	0
3	Cenpa	0	1.47035	0.561	0.028	0
3	Hmgb2	0	1.4648	0.609	0.071	0
3	Smc4	0	1.44761	0.783	0.246	0
3	Cdk1	0	1.43971	0.569	0.063	0
3	Cdc20	0	1.4348	0.54	0.025	0
3	Kif23	0	1.38095	0.5	0.01	0
3	Cenpf	0	1.3803	0.471	0.014	0
3	Birc5	0	1.32461	0.561	0.022	0
3	Diap3	0	1.19819	0.583	0.049	0
3	Cdca8	0	1.19411	0.524	0.017	0
3	Ckap2l	0	1.13244	0.478	0.012	0
3	Ccna2	0	1.02634	0.435	0.006	0
3	Bub1	0	0.93397	0.431	0.008	0
3	Cdca3	3.95252516672997e-323	1.00741	0.45	0.017	9.76194665678969e-319
3	Dlgap5	3.80438946413739e-318	0.861651	0.399	0.007	9.39608109852653e-314
3	Tacc3	6.36214107777173e-316	1.02547	0.492	0.033	1.57132160338806e-311
3	Ccnb1	1.39439025829169e-312	0.985632	0.395	0.009	3.44387e-308
3	Kif20b	4.10156775214081e-311	1.07297	0.448	0.021	1.01301e-306
3	Racgap1	1.4697e-307	0.923669	0.424	0.015	3.62986e-303
3	Knstrn	1.21877e-298	0.988287	0.432	0.019	3.01013e-294
3	Nuf2	8.21553e-294	0.769818	0.372	0.006	2.02907e-289
3	Ndc80	8.04433e-291	0.796414	0.356	0.004	1.98679e-286
3	Ccnb2	1.02148e-288	1.0491	0.481	0.036	2.52284e-284
3	Cks2	1.08078e-280	1.12643	0.573	0.118	2.66931e-276
3	Cks1b	2.05575e-278	1.06033	0.75	0.302	5.07728e-274
3	Incenp	3.56797e-278	1.16294	0.49	0.065	8.81216e-274
3	Kif11	2.0805e-272	0.743613	0.328	0.003	5.13841e-268
3	Spc25	1.23675e-270	0.916317	0.417	0.028	3.05452e-266
3	Ncapg	2.55975e-260	0.760055	0.349	0.009	6.32207e-256
3	Plk1	3.86894e-257	0.75122	0.329	0.006	9.5555e-253
3	Tk1	8.47175e-255	0.831548	0.394	0.021	2.09235e-250
3	Nusap1	1.04334e-254	0.908853	0.335	0.007	2.57684e-250
3	Cep55	1.75467e-254	0.681083	0.298	0.002	4.33367e-250
3	Kif20a	7.91153e-250	0.780511	0.359	0.013	1.95399e-245
3	H2afz	3.61909e-248	1.02462	0.746	0.321	8.93844e-244
3	Pbk	2.03233e-244	0.642463	0.309	0.004	5.01946e-240
3	Ckap2	4.81487e-243	0.898706	0.395	0.029	1.18918e-238
3	Sgol2a	1.79163e-242	0.726202	0.325	0.008	4.42498e-238
3	Ect2	5.6205e-239	0.734359	0.331	0.01	1.38815e-234
3	Kif4	5.19671e-237	0.679966	0.329	0.01	1.28348e-232
3	Rrm2	1.21696e-236	0.823171	0.379	0.024	3.00565e-232
3	Tubb5	6.61951e-236	0.838254	0.893	0.612	1.63489e-231
3	Fam64a	9.13039e-231	0.659642	0.295	0.004	2.25502e-226
3	C330027C09Rik	4.18752e-223	0.724656	0.353	0.019	1.03423e-218
3	Tuba1b	1.74651e-222	0.86986	0.831	0.513	4.31353e-218
3	Spc24	8.02386e-221	0.65379	0.358	0.021	1.98173e-216
3	Prr11	1.80901e-216	0.658765	0.288	0.006	4.46789e-212
3	2700094K13Rik	5.29548e-216	0.976429	0.719	0.276	1.30788e-211
3	Cdkn3	1.79665e-214	0.787635	0.354	0.023	4.43738e-210
3	Dek	5.74037e-214	0.970398	0.751	0.338	1.41776e-209
3	Ccdc34	3.22337e-213	1.0113	0.64	0.21	7.96108e-209
3	Arhgap11a	6.41231e-207	0.663701	0.307	0.013	1.58371e-202
3	Casc5	1.32993e-200	0.568754	0.258	0.004	3.28467e-196
3	Kif15	1.39573e-200	0.594308	0.263	0.004	3.44718e-196
3	Aspm	3.75026e-200	0.646966	0.263	0.005	9.26239e-196
3	Rrm1	2.3695e-199	0.893992	0.601	0.175	5.8522e-195
3	Dbf4	1.07063e-196	0.757524	0.395	0.045	2.64424e-192
3	Spdl1	3.01405e-195	0.637286	0.311	0.016	7.44409e-191
3	Stmn1	5.16561e-192	0.693948	0.38	0.038	1.2758e-187
3	Clspn	6.69345e-190	0.566157	0.293	0.013	1.65315e-185
3	Ezh2	4.39617e-189	0.90821	0.514	0.122	1.08577e-184
3	1190002F15Rik	5.11064e-184	0.664591	0.315	0.021	1.26223e-179
3	Esco2	9.49221e-184	0.549427	0.237	0.003	2.34439e-179
3	Lig1	7.60946e-183	0.889822	0.421	0.072	1.87938e-178
3	Ranbp1	4.06968e-182	0.658116	0.901	0.69	1.00513e-177
3	Arl6ip1	2.16329e-181	0.937515	0.689	0.466	5.34291e-177
3	Prim1	3.57447e-180	0.666423	0.353	0.035	8.82823e-176
3	Cenph	1.08081e-179	0.633088	0.3	0.019	2.66938e-175
3	Mad2l1	3.78513e-179	0.613639	0.344	0.032	9.34851e-175
3	Kif2c	3.51415e-178	0.554453	0.26	0.009	8.67924e-174
3	Nucks1	1.29181e-177	0.797789	0.812	0.514	3.19051e-173
3	Aurka	6.75932e-177	0.528427	0.23	0.003	1.66942e-172
3	Dnajc9	3.5045e-175	0.792326	0.477	0.101	8.65542e-171
3	Gmnn	6.46346e-175	0.693677	0.33	0.03	1.59635e-170
3	Kif22	1.54209e-171	0.515439	0.254	0.009	3.80864e-167
3	Zwilch	6.20728e-171	0.560206	0.301	0.021	1.53307e-166
3	Fbxo5	1.48853e-170	0.569528	0.257	0.01	3.67637e-166
3	Melk	1.05446e-169	0.479287	0.234	0.005	2.6043e-165
3	Ncaph	1.06366e-167	0.486299	0.258	0.011	2.62704e-163
3	Fam111a	1.41682e-165	0.84454	0.549	0.163	3.49926e-161
3	Rad21	3.48049e-163	0.881413	0.613	0.244	8.59612e-159
3	Aurkb	2.64116e-159	0.468301	0.227	0.006	6.52313e-155
3	Sgol1	2.2883e-158	0.464186	0.237	0.009	5.65164e-154
3	Pcna	6.22948e-157	0.938275	0.567	0.26	1.53856e-152
3	Slfn9	1.12937e-154	0.614067	0.282	0.021	2.78931e-150
3	Cdca2	3.37532e-153	0.45857	0.219	0.006	8.33637e-149
3	Tyms	6.79653e-150	0.764104	0.503	0.146	1.67861e-145
3	Tmpo	1.79136e-148	0.795902	0.554	0.178	4.42429e-144
3	Asf1b	3.21616e-148	0.422194	0.224	0.008	7.94327e-144
3	Rangap1	4.94675e-147	0.784388	0.518	0.173	1.22175e-142
3	Cenpw	5.65344e-147	0.60475	0.362	0.055	1.39629e-142
3	Tubb4b	6.76168e-142	0.792686	0.683	0.363	1.67e-137
3	Nasp	9.05108e-140	0.77088	0.585	0.222	2.23544e-135
3	Rad51	1.18415e-139	0.423412	0.211	0.008	2.92462e-135
3	Hmgb1	1.05291e-136	0.633751	0.872	0.645	2.60047e-132
3	Cenpk	9.42418e-135	0.502412	0.281	0.029	2.32758e-130
3	Cenpq	1.25711e-133	0.599208	0.347	0.059	3.10481e-129
3	Atad2	2.34754e-133	0.693296	0.367	0.07	5.79797e-129
3	Ran	6.2372e-133	0.616304	0.847	0.61	1.54046e-128
3	Cenpm	1.58778e-128	0.476852	0.253	0.022	3.92151e-124
3	Hells	7.44551e-128	0.621082	0.298	0.04	1.83889e-123
3	Hat1	2.11958e-125	0.626679	0.382	0.085	5.23494e-121
3	Anp32b	4.89788e-124	0.598354	0.847	0.63	1.20968e-119
3	Gins2	8.30985e-124	0.578989	0.356	0.07	2.05237e-119
3	Rfc4	5.41714e-123	0.527515	0.299	0.043	1.33792e-118
3	Tubb6	1.27697e-119	0.639416	0.754	0.413	3.15386e-115
3	Dhfr	4.9081e-116	0.466446	0.258	0.03	1.2122e-111
3	Anp32e	4.01053e-113	0.643722	0.632	0.303	9.90521e-109
3	Mns1	4.63475e-113	0.441207	0.222	0.019	1.14469e-108
3	Usp1	1.3511e-110	0.651712	0.517	0.196	3.33695e-106
3	H2afx	7.32145e-110	0.623321	0.363	0.09	1.80825e-105
3	Lmnb1	4.90776e-108	0.406763	0.238	0.027	1.21212e-103
3	Sass6	4.27238e-107	0.40928	0.246	0.03	1.05519e-102
3	Dtymk	1.88196e-100	0.610703	0.606	0.306	4.64807e-96
3	Rad18	6.63107e-99	0.441349	0.249	0.037	1.63774e-94
3	Ssrp1	1.38787e-98	0.60903	0.668	0.38	3.42777e-94
3	Mcm3	8.85024e-98	0.480699	0.267	0.045	2.18583e-93
3	Chaf1a	2.02265e-96	0.406079	0.249	0.037	4.99554e-92
3	Tagln2	1.05388e-95	0.469922	0.894	0.661	2.60286e-91
3	Ckap5	7.60643e-92	0.649446	0.437	0.168	1.87864e-87
3	Hjurp	1.01133e-91	0.595476	0.4	0.136	2.49779e-87
3	Lsm3	1.14906e-91	0.592776	0.503	0.21	2.83795e-87
3	Dut	1.39763e-87	0.539083	0.37	0.113	3.45186e-83
3	Tuba1c	3.06624e-86	0.631202	0.499	0.231	7.573e-82
3	Hmgb3	8.07809e-86	0.440388	0.283	0.06	1.99513e-81
3	Mcm7	9.6646e-85	0.440342	0.271	0.055	2.38696e-80
3	Vrk1	3.13715e-83	0.416272	0.28	0.061	7.74813e-79
3	Trim59	1.21344e-82	0.544733	0.347	0.101	2.99695e-78
3	Hirip3	1.45871e-82	0.431792	0.272	0.057	3.60272e-78
3	Dnmt1	2.05449e-82	0.538562	0.389	0.131	5.07417e-78
3	Snrpd1	2.33291e-82	0.546964	0.683	0.416	5.76183e-78
3	H2afv	1.62372e-81	0.629597	0.504	0.221	4.01027e-77
3	Exosc8	6.14004e-80	0.499822	0.427	0.158	1.51647e-75
3	Topbp1	2.56829e-77	0.438044	0.303	0.079	6.34317e-73
3	Hmgn2	3.8085e-77	0.457889	0.386	0.13	9.40622e-73
3	Cdkn2d	5.3305e-72	0.459628	0.27	0.067	1.31653e-67
3	Hn1	3.84773e-70	0.54793	0.621	0.374	9.50312e-66
3	Nup37	5.2289e-69	0.475672	0.333	0.111	1.29143e-64
3	Whsc1	3.84601e-66	0.450582	0.364	0.132	9.49889e-62
3	Rpa3	5.28787e-64	0.486484	0.492	0.238	1.306e-59
3	Larp7	1.44767e-63	0.436965	0.485	0.227	3.57546e-59
3	Hnrnpa3	7.38248e-62	0.435396	0.759	0.555	1.82332e-57
3	Uchl5	1.71346e-61	0.451929	0.432	0.192	4.23191e-57
3	Brip1os	2.16417e-60	0.42215	0.385	0.161	5.34507e-56
3	Tipin	6.44399e-58	0.472639	0.375	0.156	1.59154e-53
3	S100a4	5.10941e-56	0.462805	0.733	0.475	1.26192e-51
3	Lmna	6.10158e-56	0.444784	0.763	0.541	1.50697e-51
3	Kpnb1	2.38229e-55	0.438875	0.612	0.373	5.88379e-51
3	Smc1a	1.85767e-53	0.444632	0.643	0.422	4.58808e-49
3	Psip1	2.15461e-53	0.435963	0.574	0.341	5.32144e-49
3	Tm4sf1	4.0236e-53	0.475902	0.669	0.422	9.93748e-49
3	Lsm8	1.11809e-51	0.444964	0.463	0.246	2.76145e-47
3	Ddx39	3.19578e-50	0.43894	0.431	0.21	7.89294e-46
3	Sfpq	1.09409e-43	0.414063	0.621	0.412	2.70218e-39
4	Ltbp2	2.5964e-233	0.993924	0.622	0.173	6.41259e-229
4	Lox	5.21727e-230	0.903501	0.915	0.562	1.28856e-225
4	Mgll	1.07343e-211	0.989822	0.543	0.14	2.65115e-207
4	Ncam1	1.13568e-211	0.826629	0.82	0.455	2.80491e-207
4	Nupr1	2.5665e-206	0.948154	0.843	0.61	6.33875e-202
4	Ccnd2	2.54057e-203	0.732776	0.871	0.628	6.2747e-199
4	Postn	1.54946e-191	0.986846	0.646	0.247	3.82685e-187
4	Fbln2	5.90754e-190	0.701377	0.914	0.596	1.45904e-185
4	Col5a2	6.61792e-178	0.684293	0.89	0.655	1.6345e-173
4	Palld	1.46446e-168	0.809588	0.775	0.441	3.61692e-164
4	Prss23	4.06433e-162	0.779608	0.783	0.43	1.00381e-157
4	Vamp5	4.04228e-153	0.665037	0.782	0.467	9.98363e-149
4	Msn	4.91869e-139	0.550178	0.859	0.624	1.21482e-134
4	Pdgfa	9.27958e-125	0.625061	0.531	0.202	2.29187e-120
4	Ccdc80	3.39455e-121	0.585585	0.84	0.585	8.38386e-117
4	Clu	2.66878e-116	0.726784	0.618	0.286	6.59134e-112
4	Bdnf	1.53241e-112	0.605285	0.48	0.171	3.78475e-108
4	Tagln	3.14222e-110	0.542607	0.824	0.502	7.76066e-106
4	Anxa1	1.24063e-107	0.528462	0.877	0.661	3.06411e-103
4	Cst6	1.9027e-106	0.655678	0.582	0.279	4.69928e-102
4	Col15a1	2.50117e-102	0.562918	0.788	0.525	6.17738e-98
4	Fbn1	5.15145e-101	0.524621	0.837	0.631	1.27231e-96
4	Nrp2	9.84049e-99	0.561383	0.546	0.243	2.4304e-94
4	Gadd45a	1.98657e-96	0.637745	0.403	0.153	4.90644e-92
4	Anxa8	2.03552e-95	0.484847	0.253	0.049	5.02732e-91
4	Thbs1	2.77891e-94	0.582682	0.666	0.357	6.86335e-90
4	Capg	2.79283e-92	0.521453	0.623	0.337	6.89774e-88
4	Sh3bgrl3	1.29279e-90	0.516078	0.747	0.525	3.19294e-86
4	Mxra8	2.72381e-87	0.584803	0.605	0.34	6.72726e-83
4	Rn18s-rs5	3.15355e-85	0.512961	0.615	0.338	7.78865e-81
4	Cdh2	4.36757e-82	0.48586	0.406	0.155	1.0787e-77
4	Col6a3	4.49685e-80	0.532504	0.603	0.328	1.11063e-75
4	Tnc	1.46224e-79	0.671859	0.32	0.104	3.61143e-75
4	Lmna	2.12483e-79	0.454086	0.758	0.529	5.2479e-75
4	Ank	1.53774e-77	0.521145	0.378	0.148	3.79791e-73
4	Mmd	3.74004e-77	0.4864	0.423	0.173	9.23716e-73
4	Emp1	4.24876e-77	0.40556	0.782	0.523	1.04936e-72
4	Col11a1	4.0516e-76	0.575498	0.562	0.295	1.00066e-71
4	Col5a1	1.62495e-74	0.4857	0.76	0.54	4.01331e-70
4	Cyb5r1	3.00378e-73	0.481234	0.511	0.253	7.41874e-69
4	Chchd10	2.15485e-70	0.518664	0.767	0.555	5.32206e-66
4	Hist1h2bc	4.01485e-70	0.527278	0.65	0.416	9.91589e-66
4	Angptl4	1.41674e-69	0.468617	0.363	0.138	3.49907e-65
4	Aldh1a3	2.31312e-69	0.628623	0.389	0.168	5.71295e-65
4	Ppfibp1	1.56744e-67	0.453579	0.727	0.509	3.87127e-63
4	Mmp14	4.26861e-67	0.423871	0.817	0.616	1.05426e-62
4	Col8a1	4.12947e-64	0.459046	0.499	0.253	1.0199e-59
4	Cd9	6.16277e-64	0.428444	0.7	0.458	1.52208e-59
4	Plk2	8.01029e-62	0.419064	0.388	0.167	1.97838e-57
4	Cd44	9.02114e-62	0.45938	0.533	0.29	2.22804e-57
4	Rasa1	1.30084e-61	0.429633	0.496	0.258	3.21282e-57
4	Cdkn1a	1.95789e-60	0.567026	0.622	0.405	4.8356e-56
4	Ccnd1	1.12131e-57	0.437328	0.563	0.322	2.76941e-53
4	Timp3	3.20073e-57	0.511364	0.697	0.47	7.90516e-53
4	Itgav	1.88258e-56	0.408309	0.514	0.282	4.64959e-52
4	Pvrl3	9.95764e-56	0.430903	0.411	0.2	2.45934e-51
4	Ccng1	2.66132e-50	0.4099	0.627	0.412	6.57294e-46
4	Fn1	4.38703e-45	0.414471	0.637	0.426	1.08351e-40
5	Serpine1	0	1.41243	0.821	0.409	0
5	Ifi27l2a	0	1.30919	0.86	0.377	0
5	Cyr61	6.95418e-301	1.00854	0.783	0.428	1.71754e-296
5	Ctgf	2.56508e-296	0.850209	0.911	0.658	6.33522e-292
5	Plac8	9.77947e-258	0.884077	0.746	0.378	2.41533e-253
5	Acta2	1.57577e-235	0.732407	0.901	0.561	3.89184e-231
5	Actn1	4.10123e-184	0.650783	0.778	0.526	1.01292e-179
5	Tmsb10	1.56722e-159	0.54257	0.791	0.58	3.87072e-155
5	Isg15	1.41994e-154	0.636593	0.319	0.069	3.50698e-150
5	Cnn2	9.17132e-146	0.570059	0.778	0.526	2.26513e-141
5	Lgals9	5.27569e-144	0.667963	0.545	0.308	1.30299e-139
5	S100a4	6.81025e-144	0.702856	0.696	0.418	1.682e-139
5	Tpm2	3.76952e-142	0.568264	0.817	0.572	9.30997e-138
5	Irgm1	3.37082e-141	0.680928	0.567	0.316	8.32526e-137
5	Lbh	8.75e-135	0.648359	0.592	0.351	2.16107e-130
5	Inhba	2.48292e-129	0.586709	0.786	0.569	6.13233e-125
5	Loxl2	1.04931e-125	0.632692	0.693	0.463	2.59158e-121
5	Fabp5	3.73094e-125	0.683568	0.489	0.252	9.21468e-121
5	Tagln2	7.94595e-125	0.475625	0.831	0.626	1.96249e-120
5	Hs6st2	2.96919e-118	0.643431	0.608	0.384	7.33331e-114
5	Lmod1	6.87779e-118	0.660583	0.615	0.378	1.69868e-113
5	Nexn	5.325e-114	0.678782	0.504	0.293	1.31517e-109
5	Ly6a	2.01733e-113	0.422442	0.57	0.308	4.98241e-109
5	Rap2a	2.24899e-113	0.608799	0.533	0.308	5.55456e-109
5	Tagln	2.97359e-105	0.494094	0.736	0.476	7.34416e-101
5	Xaf1	1.1826e-100	0.518594	0.344	0.125	2.92079e-96
5	Pdzrn3	1.77519e-98	0.554966	0.496	0.287	4.38438e-94
5	Fblim1	2.87853e-82	0.510525	0.494	0.286	7.10939e-78
6	Mt1	8.88593e-222	0.971783	0.934	0.672	2.19465e-217
6	Serpina3n	1.09855e-196	1.44683	0.649	0.183	2.7132e-192
6	Apoe	7.8371e-188	1.11963	0.789	0.315	1.93561e-183
6	Gas6	1.94516e-186	1.0337	0.868	0.523	4.80415e-182
6	Hexa	1.1682e-185	0.997878	0.761	0.431	2.88523e-181
6	Mmp2	6.09534e-172	1.35776	0.564	0.223	1.50543e-167
6	Htra1	1.04775e-145	0.85883	0.872	0.627	2.58773e-141
6	Gpx3	2.11439e-142	1.51646	0.489	0.139	5.22212e-138
6	Akr1cl	1.00625e-130	0.720752	0.841	0.567	2.48524e-126
6	Itgbl1	3.11658e-123	0.871833	0.607	0.342	7.69733e-119
6	Sfrp1	1.17549e-122	1.08009	0.531	0.207	2.90322e-118
6	Sepp1	1.06521e-118	0.543736	0.747	0.409	2.63085e-114
6	Ctsd	1.44968e-116	0.670998	0.893	0.679	3.58043e-112
6	Ctsz	1.15322e-113	0.760096	0.712	0.47	2.84821e-109
6	Eln	6.47334e-112	0.928117	0.415	0.125	1.59879e-107
6	Ctla2a	1.1268e-111	1.37667	0.584	0.343	2.78298e-107
6	Gaa	3.56019e-111	0.80912	0.594	0.319	8.79296e-107
6	Smoc2	1.55991e-103	1.05483	0.601	0.248	3.85267e-99
6	Col6a1	9.11658e-100	0.712893	0.687	0.441	2.25161e-95
6	Mt2	1.01475e-98	0.959796	0.625	0.288	2.50622e-94
6	Mfap2	3.29516e-88	0.80201	0.394	0.147	8.13839e-84
6	Fuca1	3.76046e-77	0.658196	0.598	0.376	9.28759e-73
6	Aldh1a1	4.77189e-76	0.600008	0.808	0.581	1.17856e-71
6	Cp	2.29619e-75	0.680884	0.59	0.334	5.67113e-71
6	Ctsa	7.35686e-72	0.619639	0.567	0.363	1.817e-67
6	Defb19	5.06002e-70	0.50461	0.382	0.13	1.24972e-65
6	Hexb	5.58347e-65	0.6062	0.483	0.282	1.379e-60
6	Adamts5	1.46101e-63	0.412223	0.635	0.395	3.60841e-59
6	Rgs2	7.1969e-62	0.645882	0.328	0.098	1.77749e-57
6	Slc38a5	2.19924e-61	0.923266	0.306	0.092	5.43167e-57
6	Lgmn	1.20402e-57	0.699491	0.485	0.253	2.97369e-53
6	C7	8.96273e-55	0.566289	0.279	0.077	2.21361e-50
6	Gm2a	2.37997e-53	0.583654	0.431	0.23	5.87804e-49
6	Vcam1	2.1236e-50	0.540844	0.587	0.384	5.24488e-46
6	Fxyd1	2.27664e-44	0.449952	0.47	0.249	5.62284e-40
6	Ldhb	1.72888e-40	0.465667	0.46	0.249	4.26999e-36
6	Acaa2	2.45082e-39	0.441799	0.455	0.239	6.05302e-35
7	Cyp11a1	0	3.37489	0.863	0.032	0
7	Hsd3b1	0	3.26329	0.865	0.017	0
7	Insl3	0	2.96929	0.961	0.047	0
7	Ptgds	0	2.84179	0.768	0.049	0
7	Adh1	0	2.71652	0.904	0.072	0
7	Gsta2	0	2.49457	0.914	0.1	0
7	Sepp1	0	2.15837	0.979	0.408	0
7	Defb19	0	2.14983	0.908	0.1	0
7	Akr1cl	0	2.07604	0.998	0.569	0
7	Gsta4	0	2.0424	0.828	0.06	0
7	Pank1	0	1.91668	0.883	0.134	0
7	Fdx1	0	1.90835	0.871	0.313	0
7	Cst8	0	1.87484	0.729	0.019	0
7	Fkbp7	0	1.7362	0.963	0.596	0
7	Aldh1a1	0	1.70976	0.998	0.578	0
7	Htra1	0	1.58071	0.98	0.632	0
7	Acsbg1	0	1.56111	0.99	0.634	0
7	Aldh1a7	0	1.5434	0.756	0.046	0
7	Mt1	4.94065645841247e-324	1.53667	0.988	0.682	1.22024333209871e-319
7	Tsc22d1	5.43472210425371e-323	1.46902	0.969	0.483	1.34226766530858e-318
7	Gas6	1.97626258336499e-322	1.69731	0.969	0.534	4.88097332839484e-318
7	Ctsh	1.28154e-287	1.48533	0.912	0.366	3.16516e-283
7	Serpina3c	5.47806e-284	1.40516	0.688	0.041	1.35297e-279
7	Serpina5	2.67871e-273	1.53967	0.564	0.016	6.61589e-269
7	Serpina3n	3.60335e-272	1.66856	0.889	0.189	8.89956e-268
7	Susd3	6.57702e-271	1.20818	0.582	0.019	1.62439e-266
7	Gramd1b	3.64014e-269	1.52214	0.703	0.077	8.99042e-265
7	Ctsb	1.12429e-267	1.03021	0.977	0.711	2.77677e-263
7	Fabp3	4.8749e-259	1.78916	0.836	0.138	1.204e-254
7	Serinc3	1.63478e-257	1.28591	0.951	0.475	4.03757e-253
7	Abca1	6.60843e-257	1.52441	0.83	0.233	1.63215e-252
7	Mt2	1.32147e-253	1.56012	0.91	0.283	3.26376e-249
7	Hexa	5.10358e-248	1.19916	0.924	0.436	1.26048e-243
7	Prlr	6.18928e-248	1.35285	0.652	0.047	1.52863e-243
7	Acaa2	2.60683e-244	1.45814	0.852	0.218	6.43835e-240
7	Fdxr	2.3126e-227	1.26887	0.752	0.119	5.71166e-223
7	Lgmn	5.88981e-225	1.59532	0.801	0.239	1.45466e-220
7	Star	5.78225e-222	1.52359	0.869	0.364	1.4281e-217
7	C7	2.44005e-221	1.15869	0.639	0.058	6.02644e-217
7	Gstm2	4.42671e-217	1.15421	0.971	0.707	1.09331e-212
7	Cyp17a1	2.69182e-215	2.61082	0.414	0.008	6.64827e-211
7	Aldh2	5.07159e-213	1.23286	0.877	0.376	1.25258e-208
7	Tm7sf2	1.26515e-210	1.23796	0.699	0.131	3.12467e-206
7	Pebp1	3.09812e-208	1.03029	0.92	0.515	7.65173e-204
7	Ctsd	4.13928e-204	0.948998	0.98	0.684	1.02232e-199
7	Tmem86a	6.24251e-203	1.01693	0.584	0.05	1.54178e-198
7	Pgrmc1	6.60148e-194	0.920196	0.965	0.697	1.63043e-189
7	Apoe	3.56987e-193	1.35194	0.918	0.33	8.81687e-189
7	Rhox8	4.54804e-192	0.901822	0.4	0.009	1.12328e-187
7	Mgst1	2.94082e-191	1.12292	0.881	0.403	7.26325e-187
7	Bsg	8.46459e-189	0.903407	0.967	0.733	2.09058e-184
7	Agt	2.3741e-182	1.77868	0.615	0.101	5.86356e-178
7	Gm12248	7.62207e-182	0.708879	0.367	0.006	1.8825e-177
7	Ldhb	1.47983e-180	1.1233	0.791	0.233	3.65489e-176
7	Ndrg1	1.55483e-180	1.59072	0.672	0.178	3.84012e-176
7	Ctsz	3.05755e-178	1.07693	0.908	0.467	7.55154e-174
7	Ephx1	3.20355e-176	1.18647	0.729	0.197	7.91214e-172
7	Ftl1	1.43042e-175	0.845492	0.98	0.77	3.53284e-171
7	Ctsf	2.28227e-174	0.958537	0.639	0.098	5.63675e-170
7	Smoc2	2.25112e-171	1.46003	0.818	0.249	5.55981e-167
7	Mrap	8.33616e-171	1.17987	0.547	0.066	2.05886e-166
7	Wbp5	1.32962e-169	0.863035	0.936	0.706	3.28389e-165
7	Gaa	6.32166e-169	1.00513	0.824	0.315	1.56132e-164
7	Gusb	1.57176e-167	1.01107	0.818	0.31	3.88193e-163
7	Appl2	2.1027e-167	1.17293	0.75	0.203	5.19325e-163
7	C6	5.51409e-167	0.777419	0.369	0.01	1.36187e-162
7	Fam213a	8.52374e-166	1.08953	0.738	0.185	2.10519e-161
7	Glul	9.60471e-164	0.411776	0.748	0.22	2.37217e-159
7	Lcn2	3.1893e-163	1.46965	0.373	0.012	7.87692e-159
7	Uqcr10	8.29671e-163	0.888953	0.916	0.598	2.04912e-158
7	Nr5a1	3.21687e-162	0.878303	0.566	0.073	7.94503e-158
7	Ggh	6.65636e-160	0.983333	0.75	0.228	1.64399e-155
7	Nenf	2.12419e-159	0.898082	0.926	0.599	5.24632e-155
7	Sez6l2	4.91669e-159	0.55958	0.32	0.005	1.21432e-154
7	Vcam1	1.24196e-158	1.23378	0.861	0.372	3.06738e-154
7	Abcb1b	8.26105e-157	0.897668	0.43	0.028	2.04031e-152
7	Hao2	1.34548e-156	0.690542	0.287	0.002	3.32306e-152
7	Tmem59	6.629e-156	0.848611	0.936	0.677	1.63723e-151
7	RP24-142B15.2	2.02622e-154	0.737196	0.348	0.01	5.00435e-150
7	Serpina3m	2.2349e-154	1.00174	0.389	0.018	5.51975e-150
7	Smarca1	3.74518e-154	1.17301	0.705	0.177	9.24983e-150
7	mt-Co1	1.89994e-153	0.853889	0.939	0.659	4.69248e-149
7	1110008P14Rik	6.85337e-153	1.09092	0.729	0.232	1.69264e-148
7	Gja1	1.16509e-152	1.0232	0.629	0.124	2.87753e-148
7	Oxtr	5.81081e-151	0.572482	0.283	0.003	1.43515e-146
7	Fam195a	1.09333e-148	0.8445	0.506	0.058	2.70031e-144
7	Akr1b3	4.16904e-146	0.974534	0.658	0.159	1.02967e-141
7	Cela3b	1.12548e-144	0.750067	0.35	0.014	2.77971e-140
7	Dhrs3	5.09108e-144	0.725583	0.451	0.041	1.25739e-139
7	Bag1	2.25837e-143	0.809609	0.914	0.67	5.57772e-139
7	Nkain4	2.95674e-143	0.69572	0.312	0.007	7.30255e-139
7	Spink4	3.7529e-143	0.564337	0.326	0.01	9.26892e-139
7	Col6a1	4.25696e-140	1.00899	0.85	0.441	1.05138e-135
7	Rabac1	4.0367e-139	0.869074	0.896	0.563	9.96984e-135
7	Tmem205	4.83023e-139	0.905572	0.668	0.167	1.19297e-134
7	Fxyd1	1.57413e-137	1.02596	0.76	0.237	3.8878e-133
7	Erp29	2.38277e-136	0.884614	0.881	0.571	5.88497e-132
7	Smpdl3b	4.0729e-136	0.944796	0.586	0.108	1.00593e-131
7	Aga	3.34288e-134	0.77099	0.92	0.616	8.25623e-130
7	Tmed3	8.43675e-132	0.730082	0.941	0.68	2.08371e-127
7	Clu	1.83174e-129	1.0894	0.816	0.316	4.52402e-125
7	Gsta3	5.03648e-128	1.05734	0.758	0.272	1.24391e-123
7	Lipg	2.45514e-126	1.11841	0.809	0.344	6.0637e-122
7	Pld3	1.68894e-125	0.898181	0.752	0.28	4.17135e-121
7	Pja1	1.70182e-125	1.00092	0.709	0.235	4.20315e-121
7	Adh5	2.52746e-124	0.892536	0.803	0.378	6.24231e-120
7	Neu1	3.44138e-123	0.853582	0.596	0.137	8.49951e-119
7	Fuca1	4.69143e-123	0.845852	0.814	0.37	1.15869e-118
7	Ergic3	5.07518e-122	0.833768	0.854	0.456	1.25347e-117
7	Bscl2	4.39355e-120	0.819829	0.691	0.225	1.08512e-115
7	Creg1	8.57863e-120	0.775893	0.898	0.594	2.11875e-115
7	Stk32a	1.47373e-117	0.514824	0.258	0.006	3.63982e-113
7	Atp6ap1	1.7314e-115	0.860561	0.785	0.366	4.27622e-111
7	Fam46c	6.25652e-115	0.585518	0.342	0.025	1.54524e-110
7	Isyna1	6.69331e-115	0.915742	0.664	0.19	1.65311e-110
7	Crtap	1.42271e-112	0.797127	0.865	0.533	3.51382e-108
7	Idh1	1.30557e-111	0.801257	0.84	0.449	3.2245e-107
7	Ndufb11	4.71625e-111	0.768767	0.859	0.504	1.16482e-106
7	Gm2044	9.44571e-111	0.661513	0.242	0.006	2.3329e-106
7	Atox1	9.65967e-111	0.706298	0.922	0.649	2.38574e-106
7	Itm2c	8.50724e-110	0.784451	0.812	0.442	2.10112e-105
7	Tecr	9.66932e-110	0.769464	0.865	0.521	2.38813e-105
7	Atraid	4.84317e-109	0.845822	0.789	0.376	1.19617e-104
7	Hmgcs2	1.75158e-107	0.466976	0.422	0.085	4.32604e-103
7	Ebp	5.6263e-107	0.915766	0.682	0.262	1.38958e-102
7	Bst2	2.39141e-106	0.80115	0.896	0.572	5.90631e-102
7	Psap	2.40794e-106	0.702792	0.91	0.621	5.94713e-102
7	Mmd2	4.71911e-106	0.464521	0.557	0.149	1.16552e-101
7	Sil1	1.00285e-105	0.759554	0.66	0.214	2.47684e-101
7	Tmem164	3.07598e-105	0.631639	0.43	0.064	7.59707e-101
7	Naglu	6.12229e-105	0.641339	0.475	0.082	1.51208e-100
7	Cxcl16	3.25927e-104	0.873006	0.777	0.349	8.04975e-100
7	Plxnc1	1.22934e-103	0.557175	0.312	0.022	3.03623e-99
7	Atp6v0e2	1.41248e-103	0.555744	0.342	0.031	3.48854e-99
7	Ifi30	2.72664e-103	0.780863	0.756	0.335	6.73424e-99
7	Iscu	4.23072e-103	0.799057	0.689	0.244	1.0449e-98
7	Cnpy2	4.46935e-103	0.833631	0.854	0.541	1.10384e-98
7	Tmem206	6.38568e-103	0.518797	0.322	0.026	1.57713e-98
7	Armcx6	1.17991e-102	0.695846	0.508	0.102	2.91414e-98
7	Abhd4	3.65484e-102	0.712472	0.604	0.163	9.02671e-98
7	Pak3	8.30816e-102	0.778132	0.518	0.113	2.05195e-97
7	Folr1	3.32005e-99	0.857891	0.52	0.126	8.19985e-95
7	Alas1	3.76075e-99	0.930097	0.564	0.162	9.28829e-95
7	Tcn2	2.1735e-98	0.633337	0.562	0.141	5.3681e-94
7	Lrpap1	3.13766e-98	0.721001	0.797	0.391	7.74938e-94
7	Gm2a	1.37467e-96	0.727046	0.666	0.221	3.39515e-92
7	Tmem150c	1.10774e-95	0.421909	0.254	0.013	2.73589e-91
7	Gm20721	1.62341e-95	0.850054	0.512	0.116	4.00949e-91
7	Trappc6a	5.18938e-95	0.655845	0.49	0.103	1.28167e-90
7	Tgfbr3	5.48919e-94	0.649508	0.621	0.194	1.35572e-89
7	Elovl5	3.78143e-93	0.846478	0.658	0.246	9.33937e-89
7	Tmbim4	6.93128e-93	0.769875	0.756	0.357	1.71189e-88
7	Neat1	3.11481e-92	0.874662	0.668	0.242	7.69295e-88
7	Mrps11	3.69675e-92	0.747958	0.588	0.175	9.13024e-88
7	Tgoln1	5.96099e-91	0.723828	0.805	0.431	1.47224e-86
7	Armcx2	1.25098e-90	0.797266	0.633	0.218	3.08967e-86
7	Laptm4b	1.37726e-90	0.74088	0.625	0.216	3.40155e-86
7	St3gal5	4.14154e-90	0.672278	0.469	0.097	1.02288e-85
7	Eno1b	8.95964e-90	0.478494	0.316	0.032	2.21285e-85
7	mt-Nd4	1.14294e-89	0.639288	0.938	0.726	2.82284e-85
7	Zmat5	1.37375e-89	0.736881	0.453	0.092	3.39289e-85
7	Erlec1	2.58805e-89	0.670086	0.871	0.565	6.39196e-85
7	Tcaf1	3.90838e-89	0.88518	0.598	0.225	9.65291e-85
7	Scpep1	7.19163e-89	0.703036	0.787	0.434	1.77619e-84
7	Cd63-ps	9.15096e-89	0.56161	0.506	0.125	2.2601e-84
7	Btd	5.59131e-88	0.578522	0.475	0.103	1.38094e-83
7	Fbxw7	7.48074e-86	0.721291	0.486	0.12	1.84759e-81
7	Ndufa6	1.42243e-85	0.645514	0.844	0.509	3.51311e-81
7	Pygm	1.67671e-85	0.432786	0.291	0.028	4.14114e-81
7	H2afj	2.02598e-85	0.702261	0.809	0.444	5.00377e-81
7	Gnptg	2.79568e-85	0.580666	0.564	0.163	6.90478e-81
7	Vstm4	5.80131e-85	0.557253	0.369	0.057	1.43281e-80
7	Tmem176b	3.61718e-84	0.718266	0.85	0.496	8.93371e-80
7	Cd320	3.9965e-84	0.694952	0.553	0.164	9.87055e-80
7	Greb1	2.0321e-82	0.431602	0.289	0.029	5.01888e-78
7	Pisd-ps1	2.94086e-82	0.525461	0.344	0.047	7.26334e-78
7	Grina	3.14648e-82	0.611706	0.604	0.205	7.77117e-78
7	Acadl	5.55982e-82	0.758779	0.688	0.296	1.37316e-77
7	Enpp5	1.33648e-81	0.525929	0.414	0.08	3.30085e-77
7	Fdps	1.45595e-81	0.762101	0.697	0.312	3.5959e-77
7	Sod1	1.8133e-81	0.67717	0.844	0.518	4.47848e-77
7	Grhpr	1.19744e-80	0.633063	0.588	0.189	2.95744e-76
7	Dtx4	1.64822e-80	0.424499	0.352	0.059	4.07078e-76
7	Gpx3	3.49429e-80	1.02533	0.537	0.154	8.63019e-76
7	Dpp7	6.08253e-80	0.62391	0.539	0.157	1.50226e-75
7	Scap	7.53642e-80	0.636408	0.49	0.126	1.86135e-75
7	Sdf2	1.20831e-79	0.669711	0.848	0.532	2.98427e-75
7	Uba52	1.34825e-79	0.671062	0.752	0.374	3.32991e-75
7	Ctsa	5.00612e-79	0.660243	0.748	0.359	1.23641e-74
7	C1qtnf6	3.77802e-78	0.609319	0.531	0.16	9.33094e-74
7	Acat1	8.39505e-78	0.638551	0.852	0.52	2.07341e-73
7	4930486L24Rik	1.06299e-77	0.761001	0.305	0.045	2.62536e-73
7	Aldoc	1.36465e-77	0.587516	0.346	0.053	3.37042e-73
7	Vkorc1	1.58843e-77	0.709999	0.785	0.451	3.92309e-73
7	Bcat2	5.11785e-77	0.501033	0.334	0.048	1.26401e-72
7	Lamp2	2.89394e-75	0.536203	0.92	0.671	7.14746e-71
7	Aldh1l1	3.35666e-75	0.46375	0.348	0.056	8.29027e-71
7	Echs1	8.45033e-75	0.663863	0.713	0.333	2.08706e-70
7	Prkra	6.4658e-74	0.549985	0.412	0.089	1.59692e-69
7	Sdf4	7.07396e-74	0.605234	0.828	0.507	1.74713e-69
7	Cd302	1.79177e-73	0.538366	0.938	0.729	4.42531e-69
7	2610524H06Rik	2.3494e-73	0.557282	0.529	0.161	5.80255e-69
7	Gt(ROSA)26Sor	2.44987e-73	0.787787	0.703	0.335	6.0507e-69
7	Tpp1	3.58687e-73	0.652048	0.711	0.331	8.85885e-69
7	Cyb5a	5.63254e-73	0.697763	0.854	0.59	1.39112e-68
7	Gla	5.88212e-73	0.517305	0.457	0.115	1.45277e-68
7	Eno1	1.13967e-72	0.701081	0.852	0.592	2.81475e-68
7	Gstk1	1.73782e-72	0.574307	0.307	0.042	4.29207e-68
7	Kctd14	4.06966e-72	0.558859	0.285	0.037	1.00512e-67
7	Tacc1	6.0552e-72	0.679711	0.752	0.387	1.49551e-67
7	Tmem176a	1.50632e-71	0.660586	0.76	0.394	3.7203e-67
7	Syngr1	1.61141e-71	0.458702	0.332	0.054	3.97987e-67
7	Aff2	3.1157e-71	0.43566	0.34	0.059	7.69516e-67
7	Bmyc	4.57689e-71	0.550251	0.426	0.101	1.1304e-66
7	Hist1h2bc	5.15019e-71	0.537814	0.814	0.435	1.27199e-66
7	Trp53inp1	2.66181e-70	0.648527	0.391	0.086	6.57413e-66
7	BC029722	5.45559e-70	0.547784	0.484	0.139	1.34742e-65
7	Ndufa1	5.72455e-70	0.639851	0.795	0.487	1.41385e-65
7	Scarb1	2.14975e-68	0.762714	0.514	0.173	5.30945e-64
7	Serf2	3.86399e-68	0.561325	0.887	0.638	9.54328e-64
7	Gstp1	1.18819e-67	0.63146	0.764	0.435	2.93458e-63
7	Acad8	5.12929e-67	0.462994	0.391	0.09	1.26683e-62
7	Swi5	1.22987e-66	0.622139	0.814	0.527	3.03752e-62
7	Mdh1	4.48056e-66	0.595592	0.787	0.474	1.10661e-61
7	Pgap2	6.51101e-66	0.617022	0.602	0.229	1.60809e-61
7	Mvd	3.42895e-65	0.584038	0.457	0.13	8.46881e-61
7	Msmo1	3.84197e-65	0.649276	0.875	0.614	9.4889e-61
7	Naga	1.1623e-64	0.506066	0.496	0.156	2.87066e-60
7	Fcgrt	1.86216e-64	0.611959	0.656	0.29	4.59917e-60
7	Mgat4b	2.30746e-64	0.448888	0.396	0.096	5.69898e-60
7	Matn2	2.8088e-64	0.501821	0.512	0.169	6.93717e-60
7	Glmp	3.27271e-64	0.606885	0.689	0.329	8.08293e-60
7	Serpina3g	4.63204e-64	0.548937	0.379	0.084	1.14402e-59
7	Phyh	4.64755e-63	0.552479	0.479	0.143	1.14785e-58
7	Prkcsh	6.45949e-63	0.619368	0.752	0.406	1.59536e-58
7	Gns	1.00577e-62	0.641563	0.686	0.349	2.48404e-58
7	Ssr2	2.02957e-62	0.586294	0.873	0.634	5.01264e-58
7	Aqp2	3.83014e-62	0.464434	0.311	0.057	9.45967e-58
7	Os9	1.96617e-61	0.607073	0.742	0.425	4.85604e-57
7	Dad1	2.07991e-61	0.518989	0.916	0.708	5.13697e-57
7	Hadh	5.08967e-61	0.512808	0.459	0.139	1.25705e-56
7	Ebpl	1.24679e-60	0.445072	0.525	0.189	3.07933e-56
7	Ogfod3	3.23045e-60	0.416887	0.348	0.076	7.97857e-56
7	Epdr1	9.84341e-60	0.451804	0.279	0.045	2.43113e-55
7	Msi2	1.03374e-59	0.568691	0.49	0.161	2.55313e-55
7	Col6a2	1.50236e-59	0.685432	0.637	0.294	3.71054e-55
7	Fam129a	3.23851e-59	0.650319	0.625	0.285	7.99846e-55
7	Fxyd6	5.60227e-59	0.594665	0.604	0.245	1.38365e-54
7	Me1	6.28049e-59	0.686126	0.75	0.434	1.55115e-54
7	Dcxr	1.03202e-58	0.478283	0.404	0.106	2.54888e-54
7	Skp1a	1.15249e-58	0.42506	0.879	0.648	2.84643e-54
7	Atp6v1f	2.65055e-58	0.500956	0.82	0.538	6.54632e-54
7	Gpt2	8.08652e-58	0.634089	0.371	0.101	1.99721e-53
7	Hexb	9.90838e-58	0.540461	0.629	0.281	2.44717e-53
7	0610011F06Rik	1.54243e-57	0.43539	0.383	0.097	3.8095e-53
7	Sc5d	4.08256e-57	0.603908	0.701	0.371	1.00831e-52
7	Plbd2	2.12127e-56	0.431202	0.518	0.189	5.23912e-52
7	Uqcrh	2.11538e-55	0.472418	0.881	0.679	5.22456e-51
7	Stc2	4.05964e-55	0.515442	0.322	0.068	1.00265e-50
7	Tnnt2	6.82795e-55	0.496755	0.32	0.069	1.68637e-50
7	Nop10	1.95701e-54	0.477427	0.846	0.56	4.83342e-50
7	Wfdc1	2.776e-54	0.440241	0.293	0.063	6.85617e-50
7	Heph	3.36992e-54	0.527164	0.334	0.076	8.32302e-50
7	Creld1	4.25658e-54	0.45745	0.377	0.1	1.05129e-49
7	Chka	8.36069e-54	0.510075	0.463	0.153	2.06492e-49
7	Ctla2a	2.02138e-53	0.799812	0.695	0.347	4.99241e-49
7	Dhcr7	2.55243e-53	0.453758	0.338	0.079	6.30399e-49
7	Tmed1	1.06287e-52	0.535169	0.537	0.211	2.62507e-48
7	1810058I24Rik	2.04893e-52	0.514377	0.83	0.53	5.06044e-48
7	2810428I15Rik	2.37218e-52	0.545382	0.703	0.376	5.8588e-48
7	Ech1	2.63304e-52	0.412791	0.609	0.278	6.50309e-48
7	Sfrp1	3.22288e-52	0.450156	0.547	0.224	7.95986e-48
7	Aplp2	1.68694e-51	0.465985	0.852	0.588	4.1664e-47
7	Park7	2.21849e-51	0.500886	0.748	0.449	5.47923e-47
7	H13	2.68291e-51	0.542169	0.799	0.495	6.62625e-47
7	mt-Nd6	3.75032e-51	0.576943	0.58	0.253	9.26253e-47
7	Fads1	5.17091e-51	0.604221	0.568	0.26	1.27711e-46
7	Ppt1	1.31867e-50	0.541201	0.645	0.315	3.25684e-46
7	Pros1	1.5403e-50	0.526289	0.645	0.318	3.80424e-46
7	Ndufs3	7.29928e-50	0.494608	0.68	0.355	1.80278e-45
7	Nucb2	1.31452e-49	0.514271	0.854	0.593	3.2466e-45
7	Dhcr24	2.33825e-49	0.548054	0.648	0.33	5.77502e-45
7	Fam126a	2.80535e-49	0.556802	0.469	0.171	6.92865e-45
7	Ngfrap1	3.07758e-49	0.548211	0.719	0.416	7.601e-45
7	Htatip2	1.24023e-48	0.471833	0.465	0.168	3.06313e-44
7	Sod2	1.75071e-48	0.498899	0.602	0.278	4.3239e-44
7	Gapdh	2.59935e-48	0.538257	0.824	0.589	6.41986e-44
7	Cited2	2.80916e-48	0.445806	0.395	0.123	6.93806e-44
7	Tmem147	3.50889e-48	0.456369	0.674	0.364	8.66625e-44
7	Grn	5.94651e-48	0.50123	0.779	0.507	1.46867e-43
7	Atp6v0b	6.75189e-48	0.508645	0.672	0.351	1.66758e-43
7	Rgs2	6.81498e-48	0.428847	0.359	0.108	1.68316e-43
7	Pop4	1.00748e-47	0.438398	0.451	0.16	2.48827e-43
7	Slc38a5	1.4034e-47	0.45201	0.342	0.101	3.46613e-43
7	Htatsf1	2.58454e-47	0.624598	0.67	0.367	6.38329e-43
7	Higd2a	2.87531e-47	0.488473	0.639	0.314	7.10145e-43
7	Cyp51	4.16612e-47	0.56755	0.816	0.59	1.02895e-42
7	Npdc1	6.05325e-47	0.544378	0.711	0.421	1.49503e-42
7	Bri3	2.74106e-46	0.51379	0.607	0.296	6.76988e-42
7	Ddt	3.05026e-46	0.419601	0.428	0.147	7.53353e-42
7	Islr	3.116e-46	0.447198	0.334	0.091	7.69591e-42
7	Lonp1	3.3264e-46	0.478385	0.52	0.213	8.21555e-42
7	Hcfc1r1	4.7853e-46	0.445903	0.639	0.33	1.18187e-41
7	Ggct	6.07757e-44	0.42711	0.404	0.136	1.50104e-39
7	Txndc15	8.53467e-44	0.496036	0.619	0.311	2.10789e-39
7	Lss	2.35147e-43	0.542917	0.535	0.242	5.80765e-39
7	Pcyt2	4.13081e-43	0.473455	0.465	0.18	1.02023e-38
7	Slc25a1	4.4784e-43	0.472069	0.584	0.276	1.10608e-38
7	Hsd17b7	8.78133e-43	0.546651	0.572	0.273	2.16881e-38
7	Cklf	1.00162e-42	0.451648	0.336	0.096	2.4738e-38
7	Uqcr11	8.39388e-42	0.440935	0.811	0.533	2.07312e-37
7	Med10	8.39829e-42	0.497225	0.555	0.257	2.07421e-37
7	Tmem160	1.03288e-41	0.440105	0.709	0.403	2.551e-37
7	Acat2	1.49104e-41	0.478594	0.531	0.237	3.68257e-37
7	Nucb1	2.73718e-41	0.40747	0.676	0.38	6.76029e-37
7	0610007P14Rik	2.79549e-41	0.493354	0.562	0.271	6.9043e-37
7	Anapc13	3.27797e-41	0.452475	0.701	0.411	8.09592e-37
7	Gpx4	4.1068e-41	0.414153	0.496	0.212	1.0143e-36
7	Plod2	6.24524e-41	0.489238	0.838	0.598	1.54245e-36
7	Mmp2	7.04117e-41	0.406217	0.535	0.244	1.73903e-36
7	Ndufb9	7.594e-41	0.431583	0.805	0.54	1.87557e-36
7	Agpat3	1.25306e-40	0.444964	0.547	0.253	3.09481e-36
7	Brcc3	6.5908e-40	0.484506	0.502	0.221	1.6278e-35
7	Use1	2.27793e-39	0.437131	0.674	0.395	5.62604e-35
7	1500009L16Rik	2.73975e-39	0.522893	0.701	0.41	6.76663e-35
7	Ly6e	3.8838e-39	0.515157	0.842	0.637	9.59221e-35
7	Rsrp1	5.62641e-39	0.453136	0.791	0.532	1.38961e-34
7	Nsdhl	2.11101e-38	0.472257	0.588	0.299	5.21376e-34
7	Qsox1	4.0177e-38	0.407608	0.459	0.189	9.92291e-34
7	Pon3	5.11529e-38	0.433398	0.568	0.279	1.26337e-33
7	Sumo1	8.01602e-38	0.409724	0.641	0.344	1.9798e-33
7	Cox14	8.64396e-38	0.435956	0.727	0.477	2.13489e-33
7	Myeov2	1.68183e-37	0.450348	0.752	0.485	4.15378e-33
7	Ddost	2.96393e-37	0.42299	0.805	0.588	7.32032e-33
7	Rpn2	3.12554e-37	0.425346	0.838	0.608	7.71947e-33
7	Fdft1	5.6538e-37	0.428124	0.523	0.246	1.39637e-32
7	Ctsk	7.24489e-37	0.427838	0.607	0.327	1.78934e-32
7	Adipor2	3.14388e-36	0.451222	0.504	0.235	7.76475e-32
7	Prss35	2.44696e-35	0.504507	0.764	0.491	6.04351e-31
7	Ndufb8	3.02392e-35	0.40715	0.693	0.419	7.46847e-31
7	Carkd	3.22691e-35	0.438349	0.648	0.381	7.96981e-31
7	Emc7	4.14169e-35	0.46936	0.707	0.445	1.02291e-30
7	2810474O19Rik	5.27336e-35	0.530748	0.467	0.21	1.30241e-30
7	Gm37376	2.09355e-34	0.451564	0.439	0.185	5.17066e-30
7	Hmgcs1	4.56565e-34	0.522902	0.727	0.473	1.12762e-29
7	Hsd17b12	5.45227e-34	0.433445	0.777	0.523	1.3466e-29
7	C1qtnf3	1.34365e-32	0.415983	0.422	0.18	3.31854e-28
7	Maged1	1.61631e-32	0.449383	0.773	0.551	3.99197e-28
7	Hacd2	1.14996e-30	0.415613	0.641	0.381	2.84018e-26
7	Gm20417	3.98533e-30	0.414838	0.465	0.218	9.84296e-26
7	Gpm6b	4.86421e-30	0.423301	0.434	0.196	1.20136e-25
7	Mydgf	1.37366e-29	0.423607	0.758	0.549	3.39267e-25
7	Slc3a2	9.30289e-29	0.433829	0.637	0.383	2.29763e-24

## Sheet: B.Centroid
B. Gene expression centroids of 7 clusters of in-vitro leydig differentiation									Qianyi	2019-12-09
	1	2	3	4	5	6	7
0610007P14Rik	0	0.578906	0.639004	0.676999	0.607882	0.7202	1.13465
0610009B22Rik	0.285281	0.337606	0.419657	0.462943	0.355918	0.45236	0.629911
0610009E02Rik	0.42017	0.0152403	0.0144239	0.019493	0.0284252	0.0107877	0.0445451
0610009L18Rik	0	0.254093	0.0173745	0.0282659	0.0536489	0.0951937	0.11149
0610009O20Rik	0.352326	0.114437	0.100852	0.0945768	0.0714635	0.0381612	0.0762202
0610010F05Rik	0	0.15122	0.302587	0.312734	0.209815	0.21164	0.173604
0610010K14Rik	0	0.0442759	0.0174005	0.0201309	0.0103503	0.00381474	0.009262
0610011F06Rik	0	0.365328	0.20333	0.265387	0.172391	0.351437	0.67524
0610025J13Rik	0	0.0236748	0.00266619	0.00176361	0.000415811	0.00118359	0.00475948
0610030E20Rik	0.635371	0.453932	0.261145	0.190338	0.179222	0.271324	0.207841
0610037L13Rik	0.520344	0.59977	0.55932	0.424749	0.500907	0.430597	0.416357
0610038B21Rik	0	0.0694311	0.00917156	0.020206	0.0388587	0.0290451	0.0197574
0610040B10Rik	0	0.0787893	0.0306158	0.037453	0.026344	0.0512671	0.0675047
0610043K17Rik	0	0.0697294	0.00179298	0.00410782	0.000509523	0.0292679	0
1010001B22Rik	0	0.0277432	0.0327235	0.00551754	0.00176307	0.0319907	0.0420015
1010001N08Rik	0	0	0	0	0.00510425	0	0.0326789
1110001J03Rik	0.747097	0.832872	0.514288	0.400365	0.498844	0.540513	0.749497
1110002L01Rik	0.123657	0.0762389	0.165844	0.176026	0.122583	0.0652291	0.134497
1110002O04Rik	0	0.0119447	0.0126113	0.00442089	0.00799965	0.0147588	0
1110004E09Rik	0.48156	0.39004	0.501613	0.421867	0.31613	0.317889	0.388835
1110004F10Rik	0.946123	1.22601	1.08859	0.967008	1.04583	0.85338	0.765282
1110007C09Rik	0.527322	0.612322	0.745175	0.920233	0.671682	0.805121	0.954768
1110008F13Rik	0.85878	0.516498	1.12764	1.17412	1.05405	1.06421	1.31743
1110008L16Rik	0	0.0982722	0.0323483	0.045196	0.0379695	0.0798283	0.0711532
1110008P14Rik	0.843617	0.343741	0.439704	0.761947	0.403824	0.714217	1.63551
1110012L19Rik	0.289269	0.515779	0.208431	0.305684	0.350402	0.3219	0.23071
1110017D15Rik	0	0.118078	0.0114394	0.00279197	0.0224943	0.0152698	0.0028184
1110018N20Rik	0	0.0226805	0.00656486	0.00981904	0.00845891	0.0117124	0.00830103
1110019D14Rik	0.248403	0.0466417	0.103202	0.117146	0.0605242	0.106658	0.128062
1110020A21Rik	0	0.051556	0.0165269	0.005391	0.00698502	0.0214547	0.00554785
1110025M09Rik	0.248403	0.0163176	0.00846624	0.00692066	0.0155721	0.0303988	0.00759834
1110032A03Rik	0.0752835	0.575203	0.198125	0.278012	0.209959	0.337637	0.344056
1110034G24Rik	0.451237	0.0483279	0.0578126	0.0440699	0.0485558	0.0668127	0.0444773
1110035H17Rik	0	0.0356506	0.00460752	0.0160493	0.00249235	0.00476643	0.0283293
1110037F02Rik	0.430671	0.340348	0.504332	0.467054	0.475986	0.370615	0.335366
1110038B12Rik	0.40309	0.488277	0.696519	0.751221	0.694941	0.849302	0.625355
1110038F14Rik	0.348525	0.410411	0.375484	0.406826	0.36339	0.486604	0.351582
1110046J04Rik	0	0.125978	0.124932	0.144329	0.135109	0.164869	0.101103
1110051M20Rik	0	0.173432	0.13981	0.181167	0.174051	0.205023	0.146632
1110059E24Rik	0.111848	0.305922	0.219576	0.181714	0.146012	0.172192	0.163185
1110059G10Rik	0.239257	0.526984	0.314145	0.308327	0.303292	0.294939	0.191709
1110065P20Rik	0	0.345292	0.565323	0.559925	0.594266	0.661107	0.667215
1190002F15Rik	0.0752835	0.0259102	0.7186	0.0559432	0.0768132	0.0282734	0.00790938
1190002N15Rik	0	0.0586497	0.0848715	0.0736733	0.0721185	0.0448907	0.0494431
1190007I07Rik	0.111848	0.113157	0.112972	0.116492	0.0988604	0.113382	0.12702
1200014J11Rik	0.700956	0.393761	0.377653	0.29609	0.342541	0.305969	0.253235
1300002E11Rik	0.513752	0.273531	0.179025	0.264241	0.205925	0.257854	0.226777
1300017J02Rik	0	0.021498	0	0	0	0.00132679	0.0038415
1500002F19Rik	0	0.00740134	0.00810902	0.00511204	0.00212755	0.00262185	0.0130457
1500004A13Rik	0	0.0165938	0.000361304	0.000969966	0.00992692	0.0142197	0.0130128
1500009L16Rik	0.465959	1.19727	0.998569	0.947187	1.11026	1.53881	1.66036
1500011B03Rik	0.41416	0.206308	0.0955599	0.10924	0.13727	0.212794	0.278451
1500011K16Rik	0.123657	0.940814	0.655694	0.801444	0.788045	0.782347	1.00982
1500012F01Rik	0.803245	1.27443	1.0607	1.01465	1.06395	1.48628	1.17641
1500015A07Rik	0.180781	0.181615	0.0425685	0.0513906	0.0414123	0.105408	0.116186
1500015O10Rik	0	0.0152804	0.0146874	0.0099143	0.0114941	0.0571482	0.0288298
1500026H17Rik	0	0.0478627	0	0.00578947	0.00332624	0.0351597	0.0139877
1600002H07Rik	0.172568	0.0741935	0.068929	0.0344432	0.0387987	0.0694842	0.139451
1600002K03Rik	0	0.0675052	0.198954	0.255439	0.191337	0.233022	0.406056
1600012H06Rik	0.161799	0.308537	0.281166	0.322014	0.285204	0.365495	0.332983
1600014C10Rik	0.185503	0.284516	0.0597256	0.132855	0.106083	0.2495	0.326903
1600014K23Rik	0	0.00759356	0	0	0	0	0
1600017P15Rik	0	0.011076	0	0.000286268	0	0	0.000328495
1600020E01Rik	0.338819	0.218043	0.106688	0.126607	0.103372	0.101082	0.151776
1600029O15Rik	0	0.0278802	0	0.000754858	0	0.000915895	0.00877704
1700001C02Rik	0	0.0660076	0.00169182	0.00100017	0.00947363	0.00135862	0.00152615
1700001C19Rik	0.254629	0.169273	0.00404467	0.0014148	0.043392	0.0189266	0.00138365
1700001G01Rik	0	0.0373152	0.00554643	0	0	0	0.00088578
1700001G11Rik	0	0.0102574	0.00998322	0.0356515	0.0115153	0.0256169	0.0179972
1700001J03Rik	0	0.0433231	0	0.00110381	0.0046048	0.0109375	0
1700001J04Rik	0	0.00548115	0	0	0	0	0
1700001J11Rik	0	0.0134379	0	0	0	0	0
1700001K19Rik	0	0.0677642	0	0.000940344	0.00921955	0	0.000738707
1700001L05Rik	0.33383	0.0498903	0.00453621	0.0120647	0.00198793	0	0.00489813
1700001L19Rik	0.180781	0.0514789	0.0100935	0.00148766	0.00620847	0.0052328	0.0544575
1700001O22Rik	0.161799	0.191661	0.00745362	0.00316775	0.0173984	0.00949371	0.0126983
1700001P01Rik	0	0.0108245	0	0.00621385	0.00110342	0	0.00451093
1700003E16Rik	0	0.0590594	0.00944268	0.000900249	0.00115836	0	0.0053861
1700003E24Rik	0	0.0342157	0.00169182	0	0.00662759	0	0.00860502
1700003F12Rik	0	0.130403	0.00634432	0.023133	0.0188906	0.000956627	0.0632557
1700003G13Rik	0	0.0130617	0	0	0	0	0
1700003I22Rik	0	0.0140132	0	0.000515484	0.000812589	0.0014339	0
1700003M02Rik	0	0.0523082	0.00787504	0.00513066	0.00408212	0	0
1700003M07Rik	0	0.0159962	0.00152892	0.00435211	0	0.0199765	0.00994236
1700003P14Rik	0	0.0500612	0	0	0.00498335	0	0
1700006A11Rik	0	0.0091951	0	0.000305718	0.0053339	0.00626629	0
1700006E09Rik	0	0.0299004	0.00226858	0.000261045	0.00335241	0	0.00314447
1700006J14Rik	0	0.021571	0.00487133	0.00271018	0.00575623	0	0.0031595
1700007B14Rik	0	0.0722186	0	0	0	0	0
1700007G11Rik	0.185503	0	0.00268913	0	0.000518522	0.00091855	0
1700007K09Rik	0	0.0163908	0	0.00136634	0.00170632	0	0.0131067
1700007K13Rik	0	0.0203817	0.0167593	0.0462963	0.0146829	0.0643126	0.137924
1700007L15Rik	0.0752835	0.034543	0.0311897	0.0362769	0.0187137	0.0201655	0.0222109
1700008A23Rik	0	0.00788573	0	0	0	0	0
1700008F21Rik	0	0.0219973	0.000801057	0.000301652	0.002619	0.00617804	0
1700008J07Rik	0	0.0428034	0.0197289	0.0135209	0.0340419	0.0243941	0.0546062
1700008K24Rik	0.126633	0.086338	0.00165306	0.00525897	0.00562446	0.0351269	0.00202679
1700008P02Rik	0	0.00570502	0	0	0.00115836	0	0
1700009C05Rik	0	0.0194512	0	0	0	0	0
1700009J07Rik	0	0.0542426	0.00280551	0	0.00253333	0	0
1700009N14Rik	0	0.224834	0.0201529	0.0116597	0.0386661	0.0161319	0.00542624
1700010B08Rik	0	0.026303	0.000828839	0	0.00481884	0	0.0026978
1700010D01Rik	0.185503	0.0386441	0.00338079	0.000288947	0.00231538	0	0
1700010I02Rik	0	0.0281275	0	0	0.00132624	0.00178468	0
1700010I14Rik	0	0.0732071	0.0080684	0.0389767	0.0203333	0.0288529	0.0128837
1700011A15Rik	0	0.0118929	0	0	0.00268737	0	0
1700011E24Rik	0	0.00788573	0.00692688	0.00600405	0.00238795	0.0121895	0.00780917
1700011H14Rik	0	0.0191745	0	0	0	0	0.000815509
1700011I03Rik	0	0.0256502	0.00290202	0.000709792	0.0012245	0.00199959	0
1700011L22Rik	0	0.0714311	0.0100057	0	0.00762774	0	0
1700011M02Rik	0.396042	0	0	0	0	0	0
1700012A03Rik	0	0.108517	0.0065188	0.00204497	0.0160945	0.00308683	0.00777175
1700012B07Rik	0	0.0141881	0.00552121	0.00168766	0.0103799	0.00881551	0
1700012B09Rik	0	0.029987	0	0	0	0.00151663	0.000328495
1700012C14Rik	0	0.0217676	0	0	0	0	0
1700012J22Rik	0	0.00548115	0	0	0	0	0
1700012P22Rik	0	0.00975549	0.000840154	0	0	0	0
1700013D24Rik	0	0.0317798	0	0.000770774	0.00260913	0	0
1700013F07Rik	0	0.0648378	0.00593437	0	0.0136747	0.0232101	0.00361907
1700013G24Rik	0	0.107399	0.00746707	0.00358833	0.00764411	0.00648108	0.00960801
1700013H16Rik	0	0.0444328	0	0.000422038	0	0	0.00131278
1700015E13Rik	0	0.0321981	0.00117384	0	0.00158118	0.00550687	0.0323213
1700015F17Rik	0	0.0204994	0.00364222	0.0018659	0.00324413	0.00508779	0
1700015G11Rik	0	0.142991	0.0261705	0.0115878	0.0323895	0.00387694	0.00270434
1700016A09Rik	0	0.0113924	0.00078203	0	0	0	0
1700016C15Rik	0	0.0273292	0.00338079	0.00140955	0.00347107	0	0
1700016D06Rik	0	0.0259093	0.00158797	0.00312971	0.00168723	0	0.00275913
1700016D08Rik	0	0.0213758	0	0	0	0	0
1700016G14Rik	0	0.033	0	0	0.000503914	0	0.000949836
1700016H13Rik	0	0.153029	0.00672248	0.00673643	0.0131634	0.00455604	0.00877974
1700016K19Rik	0	0.0325286	0.000447523	0.00151411	0.00535963	0.00194035	0.000815509
1700016P04Rik	0	0.163861	0.00675019	0	0.0187012	0	0.00338708
1700017B05Rik	0.217501	0.0779357	0.0938492	0.0786418	0.106475	0.146998	0.0993134
1700017D01Rik	0	0.0415424	0	0	0.00679592	0.00128364	0.00985916
1700017I07Rik	0	0.00548115	0	0	0	0	0
1700017J07Rik	0	0.00926111	0.0008071	0.000719594	0.00102752	0	0.00153045
1700017N19Rik	0	0.0214958	0.000890445	0.000640566	0.00208772	0	0.00419597
1700018A04Rik	0	0.0270146	0.00142762	0	0.000351854	0.00118671	0.00313868
1700018B08Rik	0	0.0435039	0.00803806	0.00117341	0.00246427	0.0109375	0.00255018
1700018B24Rik	0	0.0433865	0.0098808	0.000465141	0.00131552	0	0.00192757
1700018C11Rik	0	0.100381	0.00374088	0	0.00762774	0	0
1700018F24Rik	0	0.0102622	0	0.000328519	0	0	0.00198171
1700018L02Rik	0	0.061296	0.00149423	0.00640663	0.00332948	0.0101661	0.00430873
1700019A02Rik	0	0.0753034	0	0.00181533	0.00224705	0.0109375	0.00211489
1700019B21Rik	0.67898	0	0.00237794	0.0052542	0.00838497	0.0335202	0.00392055
1700019D03Rik	0.248403	0.114005	0.016303	0.0114808	0.0429135	0.00170153	0.00202012
1700019G17Rik	0	0.0254112	0	0.0018939	0.000647263	0.0104531	0.0172538
1700019G24Rik	0	0.0355958	0	0.000717969	0.0042592	0.0047804	0
1700019L03Rik	0.0752835	0.0185107	0.00488697	0.0048999	0.00563517	0.0245349	0.0111807
1700019M22Rik	0	0.164778	0.00675019	0	0.0187213	0	0
1700019N19Rik	0	0.126174	0.00578893	0.00153244	0.0139179	0.00275481	0.00385798
1700019P21Rik	0	0.0202446	0	0	0.000603923	0.01169	0
1700020A23Rik	0	0.0258128	0.0017668	0.00066469	0.00858925	0	0.00395149
1700020D05Rik	0	0.0432302	0.00124278	0.00652512	0.000522403	0.000924417	0.0128515
1700020G17Rik	0	0.0352143	0.00169182	0	0.00979639	0	0.00371336
1700020I14Rik	1.71729	0.658948	0.703213	0.654561	0.559382	0.705584	0.67137
1700020L24Rik	0.197748	0.0171201	0.00139899	0.00669203	0.00597008	0.00122451	0.00257445
1700020N01Rik	0	0.048789	0	0	0	0	0
1700020N15Rik	0	0.0182734	0	0	0.00208772	0.00142172	0
1700020N18Rik	0	0.0151875	0.00392063	0	0	0	0.0037197
1700021F05Rik	0.192101	0.447901	0.394026	0.303757	0.395657	0.320729	0.352225
1700021F07Rik	0	0.030138	0.00169182	0.00114	0.00764795	0.00107152	0.00104307
1700021J08Rik	0	0.00788573	0	0.00145278	0.00378675	0.00584164	0
1700021K19Rik	0.329218	0.185302	0.0896122	0.08417	0.0730209	0.0880037	0.0643637
1700022A21Rik	0	0.0546511	0.00230354	0.00436919	0.00762774	0	0.000948314
1700022I11Rik	0	0.0249907	0.0176019	0.0323916	0.0118387	0.0361639	0.0297051
1700022N22Rik	0	0.00788573	0.00100895	0.00068434	0	0	0.00104307
1700023C21Rik	0	0.010453	0.00175129	0	0	0	0
1700023E05Rik	0	0.00548115	0	0	0.00417109	0	0
1700023F06Rik	0	0.0100783	0.00250438	0.0202816	0.00135769	0.00505941	0
1700023G09Rik	0	0	0.00685461	0	0	0	0
1700023H06Rik	0	0.0250563	0	0	0	0	0
1700024G13Rik	0	0.0471796	0	0	0.00528682	0	0
1700024P04Rik	0	0.180372	0.0223461	0.00419818	0.033325	0	0.0148094
1700024P16Rik	0	0	0.000779054	0.0119718	0.0112816	0	0.00540738
1700025F22Rik	0	0.0265158	0	0	0.000235082	0	0
1700025G04Rik	0	0.683563	0.441921	0.254047	0.39083	0.375151	0.12168
1700025H01Rik	0	0.0243154	0	0.00206701	0.00119746	0.00122451	0
1700025M24Rik	0	0.0106789	0	0	0.00115836	0	0
1700025N21Rik	0	0.00788573	0	0.00284274	0	0	0
1700025N23Rik	0	0.0127875	0	0.000683894	0.00330164	0	0.00237498
1700026D08Rik	0	0.0166277	0.000423567	0.00114711	0.000419871	0.0181688	0.00222838
1700026D11Rik	0	0.0106098	0.00481175	0.0010521	0.00474529	0	0
1700026L06Rik	0.185503	0.08652	0.0225102	0.00201086	0.0289967	0.0161352	0.00104307
1700027A15Rik	0	0.438085	0.0187428	0.0171765	0.0739335	0.0094258	0.0228597
1700028D13Rik	0	0.0109324	0.000992044	0	0.0012857	0.00141897	0
1700028E10Rik	0	0.0592981	0.00249169	0	0.000580769	0	0
1700028J19Rik	0	0.0323614	0.00935197	0.00795546	0.0178879	0.00145435	0.0197571
1700028P14Rik	0	0.128077	0	0.00106123	0.00210623	0.00448915	0.00987294
1700029B22Rik	0	0.0651339	0.00133021	0	0.00115836	0	0
1700029F12Rik	0	0.114483	0.0160732	0.00548666	0.0105575	0.0296496	0.00710571
1700029H14Rik	0	0.198908	0.017622	0.000270342	0.0187871	0.00617715	0.00203054
1700029I15Rik	0.185503	0.046959	0.00139342	0.00178279	0	0.013145	0.0332322
1700029J07Rik	0	0.294707	0.00908461	0.0190211	0.00721134	0.0572862	0.0600312
1700029M20Rik	0	0.016857	0	0.000466787	0.00472793	0	0.0030793
1700029P11Rik	0	0.0174585	0	0	0	0.0109375	0
1700030C10Rik	0	0.00788573	0.0117386	0.00837331	0.00910451	0.0123706	0.0284949
1700030C12Rik	0	0.103111	0.014678	0.00124967	0.00842795	0.0158078	0.0051714
1700030C14Rik	0	0.0366364	0.00169182	0.000572922	0.000588235	0	0.00238397
1700030J22Rik	0	0.0338262	0.00195379	0.00411094	0.014003	0.0150308	0.00281379
1700030K09Rik	0	0.100166	0.0554501	0.0698596	0.039789	0.0603696	0.0566802
1700030M09Rik	0	0.0203602	0.00533492	0.000994433	0.00106792	0	0
1700030N03Rik	0	0.0129921	0.00434988	0	0.00115836	0	0
1700030O20Rik	0	0.0217466	0	0	0	0	0
1700031F10Rik	0	0.0232835	0	0	0.00208772	0	0
1700031L13Rik	0	0.00548115	0	0	0.00103674	0	0.00281331
1700031M16Rik	0.23629	0.104928	0.00516128	0	0.0144624	0.00512047	0.0037656
1700031P21Rik	0	0.0546541	0.00169182	0	0.0168273	0.00687241	0
1700034E13Rik	0	0.101367	0.0147161	0.00338771	0.0142604	0.0109575	0.00560164
1700034G24Rik	0	0.0345664	0	0	0.00269191	0	0.00139282
1700034I23Rik	0	0.0128488	0.00701287	0	0.00439828	0	0
1700034J05Rik	0	0.0416529	0	0.00168266	0.00173815	0	0
1700034K08Rik	0	0.00548115	0	0	0	0	0
1700034O15Rik	0	0.0583125	0.0273982	0	0.00555156	0.0154518	0.0144308
1700036G14Rik	0	0.020235	0	0	0	0	0
1700037C06Rik	0	0.00548115	0	0.00398816	0	0	0
1700037C18Rik	0.231992	0.056037	0.0136215	0.0410652	0.017593	0.0443215	0.0267976
1700037H04Rik	0.308447	0.289984	0.256796	0.33236	0.220179	0.212752	0.212345
1700039E15Rik	0	0.00548115	0	0	0.000539142	0	0
1700040K01Rik	0	0.0177874	0	0	0	0.0109375	0
1700040L02Rik	0	0.0174549	0.00452515	0.000783932	0.00590728	0	0.00601377
1700041C23Rik	0.241049	0.0134709	0	0.00247938	0.00100306	0	0
1700041G16Rik	0	0.015177	0	0	0.00123426	0.0067967	0
1700041M19Rik	0	0.0147483	0	0	0	0	0
1700042G07Rik	0	0.140802	0.0139185	0.000358597	0.0406529	0	0.00526909
1700047A11Rik	0	0.00500229	0	0	0	0	0.00145357
1700047F07Rik	0	0.016857	0	0	0	0	0
1700048M11Rik	0	0.00788573	0	0	0	0	0
1700048O20Rik	0	0.0486085	0.0644968	0.0490687	0.0395717	0.026766	0.0422707
1700049G17Rik	0.148699	0.143459	0.0123785	0.0209421	0.0298381	0.0535865	0.0317979
1700049L16Rik	0	0.0190157	0.000933988	0	0.00192839	0.000744723	0
1700051A21Rik	0	0.00771918	0	0	0.00216634	0.0217566	0.0139038
1700052I22Rik	0	0.0133239	0.0116889	0.00058422	0.00439828	0	0.00600802
1700052K11Rik	0	0.0455467	0.0631007	0.0811647	0.0829304	0.0568548	0.05622
1700054A03Rik	0	0.00548115	0	0	0.00324367	0	0
1700054M17Rik	0	0.00788573	0	0.00016212	0	0	0
1700054O19Rik	0	0.0117275	0	0	0	0	0.0104236
1700055D18Rik	0	0.00975549	0.00355886	0.0156876	0.00412571	0	0.000949836
1700056E22Rik	0	0.0218863	0.0132531	0.00667243	0.0123751	0.00943387	0.000978973
1700056N10Rik	0.217501	0	0.00224509	0.00314514	0.0018399	0	0.0039003
1700057G04Rik	0	0.0141854	0.00738066	0	0.00511042	0	0
1700057H15Rik	0	0.00788573	0	0	0	0	0
1700060C20Rik	0	0.0122244	0.000840154	0.000139518	0.000891195	0.00130232	0.0202611
1700060J05Rik	0	0.0108245	0	0	0.00391595	0	0
1700061F12Rik	0	0.0211572	0.000618806	0	0.00149379	0.0109375	0
1700061G19Rik	0	0.00882506	0.0459174	0.0257729	0.0495306	0.0211238	0.00730933
1700061J23Rik	0	0.0240138	0	0	0.00231062	0	0.00131278
1700064M15Rik	0	0.0129921	0.00450466	0.000546624	0	0.00102228	0
1700065D16Rik	0	0.00788573	0	0	0	0	0
1700065J18Rik	0	0.00570502	0	0	0.00227386	0	0.0194974
1700066B17Rik	0	0.0495782	0	0	0	0	0.00246241
1700066B19Rik	0.217501	0	0	0.00341957	0.00102379	0.00249759	0.00259801
1700066J03Rik	0	0.0311602	0.00230129	0	0	0.00397825	0
1700066M21Rik	0	0.0894294	0.0709016	0.0729802	0.0513643	0.0406145	0.0438739
1700067P10Rik	0	0.00827244	0	0.000568182	0.000938494	0	0
1700073E17Rik	0	0.0726532	0	0	0.00144754	0.00981975	0
1700074P13Rik	0	0.162498	0	0.00438207	0.020028	0	0
1700080E11Rik	0	0.041082	0.00378789	0.000342644	0.00509847	0	0
1700080G11Rik	0	0.00548115	0	0	0	0	0
1700080N15Rik	0	0.00548115	0	0	0	0	0
1700080O16Rik	0	0.00788573	0	0	0	0.00265603	0
1700084C06Rik	0	0	0.0108896	0.010522	0.00415309	0.00107152	0.0113671
1700084E18Rik	0	0.0123552	0.0159027	0.00984016	0.00633047	0.00471411	0.0224499
1700084J12Rik	0	0.0137842	0	0.000673983	0.00218446	0.00128364	0
1700084M14Rik	0	0.0455872	0.00433985	0.00016212	0.00482555	0	0
1700086L19Rik	0	0.015219	0.00208731	0	0	0	0
1700086O06Rik	0	0.107004	0.0388738	0.0209346	0.0199694	0.0573587	0.0491126
1700088E04Rik	0	0.113791	0.0226717	0.0321049	0.024332	0.0146886	0.0491378
1700092C17Rik	0	0.0406412	0	0	0	0	0
1700092M07Rik	0	0.0202677	0.00462694	0.0104075	0.0153568	0.0100806	0.00489023
1700093J21Rik	0	0.0141397	0.000593868	0.000686066	0.000229469	0	0
1700093K21Rik	0.172103	0.0441917	0	0.000707809	0.00676651	0.00836031	0.0100216
1700095A21Rik	0	0.0291117	0.00161383	0	0.000486856	0.0027176	0.00335179
1700095B10Rik	0	0.0158972	0	0	0.0041178	0	0
1700095J03Rik	0	0.00570502	0.0143538	0.0124339	0.00880262	0	0.0015678
1700096J18Rik	0	0.00914906	0.00169182	0.000466224	0.00208772	0	0
1700096K18Rik	0	0.187302	0.0487394	0.0811406	0.0624344	0.130143	0.148566
1700097N02Rik	0	0	0.0056933	0	0.000537236	0	0
1700100L14Rik	0	0.00570502	0	0	0	0	0
1700101E01Rik	0	0.00701092	0.00285988	0.00264111	0	0.00274032	0.016806
1700101I11Rik	0	0.0170154	0.00603451	0.0110303	0.00260184	0.00580055	0.0127915
1700101I19Rik	0	0.00977288	0	0.00115843	0.000616428	0	0
1700101O22Rik	0	0.012662	0	0	0.00138123	0	0.000855367
1700104B16Rik	0	0.010443	0.00606629	0	0	0	0.000933493
1700105P06Rik	0	0.0109324	0.00375693	0.00643072	0.0070792	0.0154301	0.00494689
1700108F19Rik	0	0.100907	0.00176013	0.00409988	0.0112597	0.0967338	0.282079
1700108J01Rik	0	0.0408457	0.00220187	0.00727061	0	0.0143412	0.00423157
1700109G14Rik	0	0.0250934	0.00159713	0	0.00460518	0	0
1700109G15Rik	0	0.0133155	0	0	0	0	0
1700109H08Rik	0	0.0593253	0.00868375	0.00395644	0.00632625	0.00550092	0.0188791
1700110K17Rik	0	0.0201003	0	0	0.000586937	0.00393551	0.00125411
1700112D23Rik	0	0.0122244	0.00920337	0.00490234	0.00689344	0.0242296	0.0045263
1700112E06Rik	0.180781	0.201534	0.00777922	0.0408351	0.0189416	0.0853654	0.105001
1700112J05Rik	0	0.0102622	0	0.00121877	0	0	0
1700113A16Rik	0	0.0113865	0.00548115	0.00143018	0.00160785	0.0145483	0.00374969
1700113H08Rik	0	0.0286287	0.00226803	0.00343591	0.000564297	0	0.00118022
1700120B22Rik	0	0.00788573	0	0.00038617	0.00115836	0	0
1700120C14Rik	0	0.0482928	0.0418474	0.0446899	0.0436603	0.0346204	0.0197602
1700120K04Rik	0	0.0411261	0.00169182	0	0.00170755	0	0
1700121C08Rik	0	0.00720203	0	0	0	0	0
1700123I01Rik	0	0.00500229	0	0	0	0	0.00147687
1700123L14Rik	0.217501	0.00433057	0.00207344	0.00417893	0.00208772	0.0217566	0
1700123M08Rik	0	0.0826784	0.0269043	0.0225005	0.0101647	0.0165098	0.0404532
1700123O20Rik	0.467627	0.49835	0.597757	0.712677	0.638092	0.615725	0.612997
1700124L16Rik	0	0.0208377	0.00255194	0.00101155	0	0.016865	0.00882473
1700125H03Rik	0	0.0182602	0	0	0.00231538	0	0
1700126A01Rik	0	0.0109324	0	0	0	0	0
1700128A07Rik	0	0.0243955	0.00183956	0.0020681	0.00735111	0.0324518	0.0171571
1700129C05Rik	0	0.06967	0.00769494	0.00152651	0.00439828	0	0
1810010H24Rik	0	0.136362	0.00885157	0.00700548	0.0110876	0.027448	0.0463825
1810011O10Rik	0.679073	0.0133479	0.0250586	0.0215939	0.0115566	0.00917002	0.00290244
1810013L24Rik	0.412511	0.216703	0.223702	0.208333	0.195792	0.184333	0.167456
1810014B01Rik	0	0.329354	0.140525	0.176345	0.124956	0.21684	0.325196
1810019D21Rik	0	0.0417051	0.00398429	0.00887658	0.0105672	0.0105597	0.0241076
1810019N24Rik	0	0.0223564	0.00338131	0	0.00364827	0.00623162	0.00107546
1810021B22Rik	0	0.0376548	0.00762278	0.0147833	0.00868786	0.0291423	0.0535476
1810022K09Rik	0.816801	0.759874	0.859095	0.823797	0.900606	0.691592	0.710919
1810024B03Rik	0.348843	0.108615	0.088999	0.101829	0.088909	0.119086	0.0652546
1810026B05Rik	0.640526	0.737685	0.275018	0.226106	0.202834	0.358155	0.657716
1810026J23Rik	0	0.168148	0.122797	0.130475	0.108568	0.141046	0.151185
1810030O07Rik	0	0.328839	0.173717	0.183793	0.159882	0.236592	0.185295
1810032O08Rik	0	0.0952775	0.207559	0.158035	0.125839	0.164072	0.110386
1810034E14Rik	0	0.102842	0.0248193	0.0501206	0.0285748	0.0612873	0.0717969
1810037I17Rik	1.67547	1.09477	1.43226	1.22224	1.25055	1.17531	1.1159
1810043G02Rik	0.148699	0.182446	0.130106	0.119513	0.104245	0.12436	0.0965758
1810043H04Rik	0.845095	0.384225	0.387121	0.429809	0.424578	0.453863	0.540947
1810044D09Rik	0	0.0123205	0.0131941	0.0435115	0.0167536	0.0367594	0.025044
1810055G02Rik	0.217501	0.275385	0.460014	0.398989	0.508112	0.292894	0.24329
1810058I24Rik	1.26994	1.15132	1.11604	1.37411	1.16309	1.68906	1.80906
1810062G17Rik	0	0.132735	0.06633	0.0276294	0.0352965	0.0515893	0.107046
1810062O18Rik	0	0.0637285	0.0169577	0.0158157	0.022611	0.0225765	0.0333902
1810063I02Rik	0	0	0	0	0	0	0.00601377
2010001A14Rik	0	0.128038	0.0406658	0.0657891	0.0330937	0.0641902	0.0278835
2010002M12Rik	0.123657	0.0434522	0.000702821	0.000377947	0.0116532	0.00148043	0.0130819
2010007H06Rik	0.241049	0.171272	0.000834939	0.00196665	0.0021046	0.0149264	0.0359725
2010012O05Rik	0.437354	0.560345	0.324006	0.367568	0.379757	0.437981	0.496669
2010015M23Rik	0.0752835	0	0.00476244	0.00518391	0.00640696	0.00350782	0.00801912
2010107E04Rik	1.66398	1.29951	1.46956	1.52415	1.6514	1.54017	1.65157
2010107G23Rik	0	0.0319576	0.00755947	0.00424521	0.00260484	0.0113893	0.0396711
2010109A12Rik	0	0.00570502	0.000857912	0.0087954	0.00282929	0.00832741	0.0342161
2010111I01Rik	0.423138	0.180711	0.287303	0.446021	0.461059	0.195309	0.164918
2010204K13Rik	0.185413	0.246908	0.139822	0.0993225	0.186958	0.172167	0.300861
2010315B03Rik	0.111848	0.212801	0.129392	0.175269	0.151064	0.141493	0.198202
2010320M18Rik	0.123657	0.243863	0.212017	0.25908	0.316587	0.399945	0.42566
2200002D01Rik	0	0.0644523	0.220069	0.447827	0.454713	0.0795624	0.0530239
2200002J24Rik	0	0.0293927	0.00517103	0.00562592	0.00777925	0.0225416	0.0777271
2210013O21Rik	0.694219	0.640946	0.571711	0.588504	0.653889	0.738164	0.845995
2210015D19Rik	0	0.143741	0.221281	0.277748	0.236929	0.260389	0.234189
2210016F16Rik	0.361053	0.582058	0.664011	0.660963	0.64518	0.550607	0.355811
2210016L21Rik	0.643783	0.862324	0.622933	0.786687	0.674957	0.786586	0.678623
2210017G18Rik	0	0.00776841	0	0	0.00138078	0	0
2210018M11Rik	0.429694	0.107616	0.103437	0.156325	0.114279	0.159617	0.119934
2210404O09Rik	0.377475	0.222384	0.0774962	0.119924	0.107396	0.107199	0.100887
2210406O10Rik	0	0.0205848	0.026403	0.00660673	0.00355249	0.0032064	0.010261
2210408F21Rik	0.206261	0.307342	0.198169	0.360502	0.260315	0.318707	0.340616
2210408I21Rik	0	0.120635	0.0839739	0.102362	0.0468074	0.0707897	0.0640507
2300009A05Rik	0.185145	0.522651	0.191947	0.160548	0.154746	0.314158	0.373188
2310001H17Rik	0	0.0517285	0.0624114	0.0234343	0.0231575	0.117866	0.144654
2310003H01Rik	0	0.0632832	0.0143377	0.00909536	0.0199136	0.0257448	0.0135753
2310009A05Rik	0.17573	0.554044	0.419706	0.514774	0.509004	0.541082	0.529449
2310009B15Rik	0	0.595605	0.505162	0.449607	0.458547	0.44307	0.386399
2310010J17Rik	0.23629	0.402975	0.0327314	0.0459381	0.0327256	0.0959532	0.109528
2310011J03Rik	0.479764	0.281773	0.353893	0.367074	0.338117	0.337115	0.367248
2310015A10Rik	0	0.0925969	0.0201166	0.0276543	0.0163034	0.0488218	0.0619265
2310022A10Rik	0	0.127285	0.0516083	0.0479497	0.0339238	0.0457326	0.0567293
2310022B05Rik	0	0.406594	0.91417	0.944774	1.22099	0.606217	0.353688
2310030G06Rik	0	0.0810607	0.105994	0.0591811	0.0759486	0.0623757	0.0264645
2310031A07Rik	0	0.02722	0.0235768	0.0248748	0.0122652	0.0179603	0.0307936
2310033P09Rik	0.56411	0.237567	0.326441	0.42283	0.224509	0.366357	0.380184
2310034G01Rik	0	0.0205141	0.0108655	0.00658161	0.00840178	0.0338355	0.0245443
2310034O05Rik	0	0.0106925	0	0	0	0	0
2310035C23Rik	0.547953	0.281968	0.204995	0.14988	0.196863	0.16491	0.231477
2310036O22Rik	1.1796	0.853791	1.14252	1.05965	1.09355	0.976074	0.936903
2310039H08Rik	0	0.427329	0.248952	0.28777	0.397101	0.543811	0.641899
2310040G07Rik	0	0.113286	0.0021095	0.0087749	0.00991342	0.0257514	0.0221535
2310040G24Rik	0	0.0283359	0.009924	0.00937245	0.0110379	0.014442	0.0106181
2310045N01Rik	0.33926	0.252879	0.309086	0.418071	0.375994	0.482709	0.425265
2310047M10Rik	0.217501	0.166297	0.127749	0.125882	0.12156	0.204481	0.226712
2310057M21Rik	0.161052	0.0630924	0.114214	0.104374	0.111857	0.0717029	0.0587671
2310058D17Rik	0	0.0126474	0.0179336	0.00745256	0.00911641	0.0211603	0.0141842
2310061I04Rik	0.185413	0.170483	0.149856	0.200604	0.146927	0.207685	0.196793
2310067B10Rik	0.241049	0.0958818	0.0181908	0.0227158	0.0203879	0.0566142	0.0535947
2310068J16Rik	0	0.0138539	0.00551961	0.0170086	0.0194912	0.038549	0.0476292
2310069B03Rik	0	0.0125605	0.00816978	0.00489964	0.0192577	0.0211395	0.00431806
2410002F23Rik	0.257712	0.467812	0.190479	0.166941	0.20465	0.214856	0.30252
2410004B18Rik	0.352401	0.364046	0.396104	0.372489	0.491208	0.333432	0.286319
2410004I01Rik	0	0.0275171	0.0030805	0.000645842	0	0	0
2410006H16Rik	0.465686	0.952308	1.19171	1.18852	1.11074	1.58477	1.18752
2410015M20Rik	0.970156	1.12724	1.12085	1.2779	1.14854	1.31124	1.3594
2410022M11Rik	0	0.234505	0.0451779	0.0531894	0.0626058	0.122555	0.0902345
2410080I02Rik	0	0.0106769	0	0	0.000496973	0	0
2410089E03Rik	0.547062	0.3138	0.287293	0.242246	0.269555	0.140098	0.0967783
2410127L17Rik	0	0.10101	0.191421	0.093481	0.133389	0.198237	0.162043
2410131K14Rik	0.291711	0.0468973	0.118224	0.128005	0.0646229	0.0634851	0.127338
2500004C02Rik	0	0.0821925	0.0144278	0.0173653	0.0118506	0.0315619	0.0127472
2510002D24Rik	0.192101	0.148258	0.143376	0.288461	0.103879	0.175012	0.178827
2510009E07Rik	0.899109	0.388048	0.131296	0.173294	0.11496	0.112269	0.0834913
2510039O18Rik	0.0752835	0.158029	0.187364	0.171165	0.148287	0.214918	0.163969
2510046G10Rik	0.0752835	0.0782294	0.0128926	0.0106921	0.0185314	0.0393641	0.0567483
2600014E21Rik	0	0.388996	0.117893	0.0974456	0.162185	0.598989	0.185248
2610001A08Rik	0	0.0296916	0.00145678	0.00125456	0.00197443	0.00142144	0.00328563
2610001J05Rik	0.640952	0.550553	0.801495	0.789006	0.676539	0.639099	0.567646
2610002J02Rik	0	0.259939	0.299129	0.304412	0.27104	0.348936	0.317105
2610002M06Rik	0.590823	0.167508	0.257557	0.264195	0.301118	0.172291	0.198535
2610005L07Rik	0	0.0188527	0.0149951	0.0203763	0.0104123	0.0265752	0.0406549
2610008E11Rik	0	0.324055	0.10374	0.127627	0.17754	0.164252	0.160907
2610012C04Rik	0	0.0117025	0.00551246	0.00326035	0.00660972	0.0094366	0
2610015P09Rik	0.185145	0.345204	0.160589	0.107267	0.0872176	0.209357	0.203754
2610020C07Rik	0	0.0961921	0.0784027	0.0433801	0.026041	0.0126389	0.0469978
2610020H08Rik	0	0.0438584	0.0487904	0.0223937	0.00877925	0.0176498	0.00142282
2610021A01Rik	0	0.0541183	0.01279	0.0364088	0.0246287	0.0280906	0.0176361
2610027K06Rik	0	0.0286777	0.00826189	0.0138035	0.0107056	0.0327413	0.00856234
2610028E06Rik	0	0.0139066	0	0	0	0	0
2610034B18Rik	0.123657	0.182061	0.36457	0.163989	0.154622	0.160627	0.0801482
2610035D17Rik	0.408179	0.0777022	0.0360987	0.0359789	0.0233168	0.055041	0
2610037D02Rik	0	0.153073	0.0163074	0.0187891	0.0443229	0.0822276	0.0317272
2610044O15Rik8	0.33383	0.143607	0.0914362	0.103039	0.0771357	0.0811235	0.0798875
2610203C20Rik	0	0.804669	1.10902	1.13452	1.23425	0.45719	0.199132
2610203C22Rik	0.0752835	0	0.00460712	0.00101386	0.00733769	0.00234477	0
2610301B20Rik	0	0.438225	0.180006	0.285567	0.194833	0.19031	0.270498
2610305D13Rik	0.287485	0.150251	0.221965	0.296263	0.202539	0.306275	0.277721
2610306M01Rik	0	0.0256425	0.0701608	0.0509534	0.038853	0.0395408	0.0443597
2610318N02Rik	0	0.174649	0.0182163	0	0.0339912	0	0.0014888
2610507B11Rik	0.54674	0.559829	0.575248	0.609715	0.595642	0.532735	0.575782
2610507I01Rik	0	0.0828338	0.0510058	0.0518434	0.0612333	0.164139	0.340804
2610524H06Rik	0.474757	0.197159	0.386353	0.306119	0.327142	0.681604	0.939828
2610528A11Rik	0	0	0.000468102	0.000754858	0.00381888	0	0
2700016F22Rik	0	0.0675299	0.0308862	0.0220788	0.0186096	0.0439653	0.0164357
2700029M09Rik	0.289188	0.532449	0.821259	0.487012	0.460458	0.371904	0.357401
2700033N17Rik	0	0.00827869	0.0298475	0.0340321	0.0184958	0.0474617	0.042442
2700038G22Rik	0.126633	0.0255175	0.090862	0.0537194	0.0290553	0.0728203	0.175964
2700046A07Rik	0	0.0185953	0	0	0.00081443	0	0.00182233
2700046G09Rik	0	0.0575399	0.0138309	0.0441782	0.0303609	0.092129	0.0713815
2700049A03Rik	0.0752835	0.199995	0.251725	0.101775	0.147896	0.155892	0.129903
2700060E02Rik	1.28484	1.31491	1.30362	1.39105	1.27028	1.38284	1.23175
2700062C07Rik	0.217501	0.256474	0.278672	0.223978	0.220118	0.19298	0.213014
2700081O15Rik	0.111848	0.113451	0.0635893	0.0570727	0.0533038	0.082919	0.0729032
2700094K13Rik	0.471181	0.543128	1.68168	0.655448	0.730446	0.849613	0.596818
2700097O09Rik	0	0.216071	0.0852527	0.0883016	0.0746729	0.0717494	0.109784
2700099C18Rik	0	0.0909731	0.387314	0.0210235	0.0275811	0.0320339	0.0162863
2810001G20Rik	0.197748	0.237019	0.0852935	0.0886888	0.139951	0.158301	0.148494
2810002D19Rik	0.111848	0.0595778	0.0877841	0.0967471	0.0728523	0.0827251	0.0497811
2810004N23Rik	0.465959	0.592016	0.811655	0.682064	0.810171	0.4828	0.432472
2810006K23Rik	0.193253	0.208636	0.304119	0.264189	0.175146	0.242938	0.213544
2810013P06Rik	0.326787	0.545188	0.122693	0.0878361	0.108529	0.257381	0.233708
2810021J22Rik	0	0.149954	0.0760711	0.0461792	0.0524773	0.0676899	0.0471508
2810025M15Rik	0.755039	0.0698479	0.336047	0.240367	0.191672	0.188233	0.25313
2810032G03Rik	0	0.0996989	0.00843765	0.0292075	0.0255749	0.0175866	0.0309105
2810039B14Rik	0	0.040674	0.00290651	0.0184103	0.000829187	0.0137914	0.0208052
2810402E24Rik	0.161799	0.132379	0.113433	0.0854712	0.13477	0.116149	0.154769
2810403A07Rik	0.88397	0.433956	0.261733	0.318171	0.217263	0.246815	0.219064
2810403D21Rik	0	0.138414	0.0645671	0.0930631	0.0458222	0.0723781	0.0512316
2810405F17Rik	0	0.0763723	0.00451683	0.0182315	0.0135705	0.0457747	0.0699781
2810407A14Rik	0	0.0106407	0.000972978	0	0	0	0
2810408A11Rik	0	0.106258	0.0528228	0.0103459	0.0267445	0.00582475	0.0134827
2810408I11Rik	0	0.0176871	0.355996	0.13973	0.0849417	0.0613326	0.0248129
2810410L24Rik	0.17573	0.0667926	0.00597436	0.00468886	0.00820726	0.0641843	0.0269667
2810414N06Rik	0	0.033866	0.0202504	0.0394089	0.00910369	0.0258624	0.0202497
2810417H13Rik	0	0	1.62779	0.092632	0.150336	0.110969	0.00281412
2810428I15Rik	0.621183	0.948189	0.882863	0.857888	0.844213	1.23696	1.47066
2810430I11Rik	0	0.0102622	0.0299996	0.0297212	0.038921	0.0100425	0.0042308
2810433D01Rik	0	0.143564	0.0139015	0.0557675	0.0313365	0.0529113	0.00339978
2810454H06Rik	0	0.0860294	0.0114003	0.00615402	0.00905416	0.00738275	0.0152679
2810468N07Rik	0	0.0346301	0.0319375	0.0694129	0.0616615	0.0596138	0.073853
2810474O19Rik	0.640345	0.750771	0.612331	0.498913	0.374605	0.844007	1.08369
2900005J15Rik	0	0.245032	0.0268076	0.0260224	0.0618065	0.111458	0.115061
2900009J06Rik	0	0.0121431	0.0089314	0.00696319	0.00775927	0.0271241	0.00351915
2900018N21Rik	0	0.0289157	0.0034407	0.00484452	0.000623561	0.0108394	0.0212417
2900022M07Rik	0	0.0130773	0	0	0	0	0
2900026A02Rik	1.00632	0.380623	0.19102	0.236732	0.194074	0.0288858	0.0225751
2900041M22Rik	0.111848	0	0.0262011	0.0538688	0.0275103	0.00924368	0.00381099
2900052L18Rik	0	0.112756	0.0778987	0.0361158	0.0423453	0.136092	0.1083
2900052N01Rik	0	0	0	0	0	0	0.0567739
2900076A07Rik	0.145294	0.180372	0.0958207	0.154436	0.149812	0.195151	0.245872
2900089D17Rik	0	0.0939364	0.0235625	0.0271349	0.0408299	0.0329458	0.0554554
2900092C05Rik	0	0.0212758	0	0	0.000454476	0	0
2900092N22Rik	0	0.0215863	0.00223704	0.00988379	0.000235864	0.0143743	0.0254192
2900093K20Rik	0.17374	0.129978	0.0397323	0.0292538	0.039368	0.117584	0.12648
2900097C17Rik	0	0.0453404	0.015797	0.0392368	0.0186418	0.00574494	0.0217041
3000002C10Rik	0.126633	0.0530687	0.0131114	0.0135407	0.00881282	0.00552809	0.0137363
3010003L21Rik	0.231992	0.00539883	0.0098417	0.014774	0.01893	0.00448594	0.00638327
3010026O09Rik	0.17573	0.0476371	0.0568249	0.00714082	0.0102927	0.0342973	0.0284485
3110001I22Rik	0.241049	0.0113924	0.0264056	0.0106627	0.0222569	0.0267827	0.0184764
3110002H16Rik	0.111848	0.112809	0.115553	0.197674	0.0961117	0.111006	0.121935
3110009E18Rik	0.465959	0.0616274	0.101609	0.0898576	0.0761925	0.0919753	0.0715939
3110021A11Rik	0	0.0424708	0.00516361	0.00223519	0.000751065	0.00591558	0.0107875
3110021N24Rik	0	0.0502613	0.00479894	0.00414023	0.00229727	0.00578971	0.00601399
3110040N11Rik	0.356666	0.210735	0.319681	0.414059	0.322868	0.420545	0.434556
3110043O21Rik	0.206261	0.0844504	0.0884875	0.11394	0.0858071	0.0361587	0.0912992
3110045C21Rik	0	0.0269602	0.0286759	0.0273277	0.0364832	0.0422541	0.0320259
3110052M02Rik	0	0.0759198	0.00766541	0.00773952	0.0110501	0.011491	0.0131771
3110053B16Rik	0.185413	0.00712713	0.0298549	0.0278744	0.025735	0.0210956	0.0215665
3110056K07Rik	0.161052	0.223759	0.0726391	0.0649979	0.0795067	0.162399	0.132316
3110057O12Rik	0.241049	0.0475702	0.0253553	0.0423606	0.0478146	0.0525128	0.0505898
3110062G12Rik	0.206261	0	0	0	0	0	0
3110062M04Rik	0	0.167658	0.153581	0.131496	0.0965235	0.0762819	0.143788
3110067C02Rik	0	0.0158003	0.000477817	0.000470162	0.000902101	0.00380297	0.0012916
3110070M22Rik	0	0.0370994	0.0139968	0.0209111	0.0186861	0.0299601	0.0163906
3110082I17Rik	0.0752835	0.145419	0.198713	0.14808	0.101111	0.0921988	0.0959575
3222401L13Rik	0.161799	0.0410802	0.0642658	0.106331	0.0905647	0.0525903	0.137996
3300002I08Rik	0	0.0285309	0.0160786	0.0163196	0.0159803	0.050551	0.0699789
3632451O06Rik	0	0.065693	0.0810491	0.136897	0.0812714	0.384448	0.29826
3830403N18Rik	0	0.0450688	0.0353497	0.0279012	0.035757	0.0342003	0.0357715
3830406C13Rik	0.52385	0.505444	0.234297	0.272201	0.247137	0.359447	0.401361
3830408C21Rik	0	0.0713973	0.000992044	0.0194586	0.00400282	0	0.00496959
4430402I18Rik	0	0.181137	0.0304471	0.0602527	0.0243756	0.0463493	0.0222335
4631405J19Rik	0	0.010443	0.00311983	0.00396168	0.00269484	0.0303107	0.0218953
4632404H12Rik	0	0.0286598	0.0242564	0.017564	0.014333	0.0409812	0.0430268
4632415L05Rik	0	0.500026	0.200726	0.188689	0.179033	0.335919	0.370074
4632427E13Rik	0.308447	0.199568	0.0753489	0.0757284	0.0887105	0.127044	0.0450138
4632428C04Rik	0	0.0153255	0.0029782	0	0.000775557	0.0104251	0.00378384
4632428N05Rik	0.341465	0.0411099	0.00479215	0.0186103	0.0167754	0.0122238	0
4732414G09Rik	0	0.011446	0	0.00279268	0.00237435	0.00278197	0.0216846
4732419C18Rik	0	0.0154879	0.00514477	0.0114289	0.00648076	0.00191781	0.00658238
4732440D04Rik	0	0.0270247	0.021486	0.0340608	0.0145616	0.0289448	0.0464102
4732487G21Rik	0	0.0145044	0	0.000635948	0.000858443	0.00255362	0
4732490B19Rik	0	0.00701316	0	0	0	0	0
4732491K20Rik	0	0.0324008	0.0589295	0.0250187	0.0446233	0.0242234	0.0160688
4831440E17Rik	0	0.098948	0.000575326	0.00756559	0.00324891	0.00527786	0.0102
4833417C18Rik	0	0.00539883	0.00906787	0.00729358	0.00591697	0.0101069	0.0162706
4833418N02Rik	0	0.0742592	0.0349281	0.0147206	0.035351	0.00759539	0.0146072
4833420G17Rik	0.781396	0.325036	0.25401	0.184922	0.187178	0.286688	0.286482
4833421G17Rik	0	0.00777391	0.00521703	0	0	0.00148099	0.00161564
4833422C13Rik	0	0.0283052	0.0845421	0.0911944	0.113613	0.0232731	0
4833427G06Rik	0	0.0281014	0.0317363	0.0360717	0.0231405	0.0918296	0.0274502
4833439L19Rik	0.366958	0.325519	0.44384	0.420153	0.431685	0.491228	0.518597
4921504A21Rik	0	0.0271058	0.0122527	0.0313296	0.0265963	0.0096743	0.00597156
4921504E06Rik	0	0.0250259	0	0.000717066	0	0	0
4921507P07Rik	0.217501	0.107385	0.00212521	0.000814342	0.00670352	0.00832709	0
4921508M14Rik	0	0.00500229	0	0	0.00115836	0	0
4921509C19Rik	0	0.0324131	0	0	0	0	0
4921511C20Rik	0	0.0124747	0	0	0	0	0
4921511H03Rik	0	0.0157861	0	0	0	0	0
4921522P10Rik	0	0.0110648	0	0	0	0	0
4921524J17Rik	0.190469	0.435666	0.639945	0.311111	0.578269	0.319137	0.303242
4921528I07Rik	0	0.00548115	0	0	0	0	0
4921531C22Rik	0	0.109973	0.0569716	0.0371808	0.0367153	0.0642083	0.0600236
4921534H16Rik	0	0.0156985	0	0	0	0	0
4921536K21Rik	0	0.0239785	0.0128005	0.00636212	0.0105966	0.0119644	0
4921539E11Rik	0	0.0668647	0.001167	0	0.00460427	0.00258858	0.00290914
4922502D21Rik	0	0.151252	0	0.000358597	0.0185949	0	0.00118058
4930402H24Rik	0.731497	0.218346	0.506031	0.560311	0.571556	0.373019	0.234181
4930403D09Rik	0	0.0454556	0.0115319	0.00200193	0.00897117	0.00326983	0.00736453
4930403O15Rik	0	0.0133479	0	0	0	0	0
4930403P22Rik	0	0.017461	0	0	0.00101099	0	0
4930404I05Rik	0	0.0121297	0.00226858	0.000435083	0	0.00180161	0
4930404N11Rik	0	0.0408208	0.00633594	0.00700288	0.00711411	0.0148726	0.0191053
4930406D18Rik	0	0.0211057	0.00100357	0.00074901	0.000913588	0.0012587	0.00364134
4930407G08Rik	0	0.0100783	0	0	0	0	0.00119029
4930407I10Rik	0	0.0182602	0	0	0.00231538	0	0
4930412C18Rik	0	0.080865	0.0024656	0.0138956	0.00672112	0.0174707	0.0395577
4930412E21Rik	0	0.00500229	0	0	0	0	0
4930415F15Rik	0	0.0534708	0.00764486	0.00224903	0.0114016	0.00676732	0.000978973
4930426D05Rik	0	0	0	0	0	0	0.0223043
4930426I24Rik	0	0.0211302	0.0040605	0.0109288	0.000568973	0.0107022	0.00306343
4930426L09Rik	0	0.0153577	0.00713587	0.00563704	0.0160079	0.00248068	0.00324183
4930427A07Rik	0	0	0.111019	0.0109628	0.00908785	0.000603646	0.000242522
4930428N03Rik	0	0.0264727	0.000468102	0.00146931	0.00484607	0	0
4930430A15Rik	0	0.00883573	0	0	0	0	0
4930430F08Rik	0	0.17686	0.108735	0.150801	0.0860322	0.107647	0.0847922
4930432E11Rik	0	0.0230003	0.00272371	0	0.00359212	0.00146142	0.00608876
4930432K21Rik	0	0.0139508	0.00735346	0.00400734	0.00358513	0.00249387	0.0126469
4930432M17Rik	0	0.00722576	0	0	0	0	0
4930435E12Rik	0	0.00548115	0	0	0.00647685	0	0
4930438A08Rik	0	0.015156	0	0	0	0	0
4930439A04Rik	0	0.00788573	0	0	0	0	0
4930439D14Rik	0	0.0237071	0.00214555	0	0	0	0
4930442L01Rik	0	0.0135461	0	0	0.00532464	0	0
4930444A19Rik	0	0.0230528	0	0	0	0	0
4930447C04Rik	0	0.00500229	0.0113179	0.00826932	0.00199884	0	0
4930447M23Rik	0	0.00788573	0	0	0	0	0
4930448H16Rik	0	0.00987854	0	0	0	0	0
4930451I11Rik	0	0.0106789	0.00656068	0.000288947	0	0	0.00657992
4930453N24Rik	0.217501	0.384628	0.264849	0.299777	0.236872	0.159303	0.147688
4930456L15Rik	0	0.0161732	0	0	0	0	0
4930461G14Rik	0	0.0200417	0	0	0	0	0.00685366
4930469G21Rik	0	0.00500229	0	0	0	0	0.00106381
4930470B04Rik	0	0.0106789	0	0	0	0	0
4930470G03Rik	0	0.0106407	0.0126844	0.00813475	0.00671914	0.00726686	0.0122003
4930473A02Rik	0	0.0340797	0.00661173	0.00954394	0.00171323	0.00302972	0.0168949
4930479D17Rik	0	0.00548115	0	0	0	0.00107152	0
4930480K23Rik	0	0.0113865	0.00339726	0	0.000925681	0.00604997	0.0109481
4930481A15Rik	0	0.229895	0.00632604	0.0191772	0.0155303	0.0473601	0.0348579
4930481B07Rik	0	0.0385972	0.00393901	0.00328476	0.0056929	0.0127469	0.0155437
4930483J18Rik	0	0.0148784	0.0120177	0	0	0	0
4930486I03Rik	0	0.00500229	0	0	0	0	0
4930488N24Rik	0	0.00548115	0	0	0	0	0
4930500F10Rik	0	0.00890389	0.00116715	0.000916418	0.00705133	0	0.014151
4930502E18Rik	0.217501	0	0.00309875	0.0021386	0	0	0
4930503B20Rik	0.161052	0.16364	0.00771602	0.00021792	0.0253762	0	0.023622
4930503L19Rik	0	0.0674205	0.222932	0.105612	0.0770872	0.0318306	0.0101648
4930503O07Rik	0	0.00548115	0	0	0	0	0
4930504O13Rik	0	0.018106	0.0105362	0.00194964	0.00032477	0	0.00275913
4930505A04Rik	0	0.0301562	0	0.00491776	0.00429876	0.0103965	0.00182573
4930506C21Rik	0	0.0597145	0.0170997	0.0220182	0.0110961	0.029238	0.0617527
4930507D05Rik	0	0.0128324	0	0.00250508	0.00206073	0.00403855	0.00177303
4930513N10Rik	0	0.0128776	0.00299874	0.00706386	0.00396401	0.00635113	0.014087
4930515G01Rik	0	0.0609693	0.0226144	0.0174675	0.00229562	0.0325634	0.0228188
4930517O19Rik	0	0.00995477	0	0	0	0	0
4930518I15Rik	0	0.0249725	0	0.00630117	0	0.00274303	0.00625646
4930519F09Rik	0.123657	0.0110093	0	0.00404238	0	0	0
4930519G04Rik	0	0.0082662	0	0	0	0	0
4930520O04Rik	0	0.0236745	0.00720834	0.0186498	0.0117461	0.00537441	0.0204199
4930522H14Rik	0	0.0109324	0.00692959	0	0	0	0
4930522L14Rik	0	0.231148	0.10331	0.0608945	0.0854398	0.0733545	0.0838053
4930522O17Rik	0	0.0164031	0.000578117	0	0	0	0.00138365
4930523C07Rik	0.689398	0.657407	0.213371	0.284155	0.353282	0.195818	0.0522322
4930524J08Rik	0.17374	0.015915	0.0480896	0.00229389	0.00650922	0.0297866	0.00923747
4930524O07Rik	0	0.0164066	0.0219345	0.00555641	0.00932011	0.033261	0.0110787
4930525G20Rik	0	0.00788573	0.0067105	0.0190425	0.00507395	0.00607402	0.0534722
4930526A20Rik	0.185503	0	0.00174902	0.000402502	0.000904209	0.00514754	0.0159864
4930526F13Rik	0	0.00788573	0	0	0	0	0
4930527E20Rik	0	0.0102622	0	0	0	0	0.00294538
4930527J03Rik	0	0.0146676	0	0	0.00115836	0.00325119	0
4930528D03Rik	0	0.0124747	0.000950007	0	0.000685625	0	0
4930528P14Rik	0	0.0087546	0	0	0	0	0
4930532G15Rik	0	0.0435586	0.0110686	0.00486457	0.00206471	0.000883056	0.0113965
4930533B01Rik	0	0.0148784	0.00529543	0	0.000423169	0	0
4930533K18Rik	0	0.0954284	0.00444903	0.0261816	0.0205532	0.0278869	0.00499709
4930539J05Rik	0	0.0354978	0.0114254	0.0177706	0.0137973	0.0107097	0.0105684
4930542C16Rik	0	0.0120564	0	0.000475302	0	0	0
4930544D05Rik	0	0.118176	0.0139913	0	0.0209769	0	0.00693888
4930544G11Rik	0	0.00722576	0.000966586	0	0.00067993	0.0217566	0
4930547M16Rik	0	0.00548115	0	0.00293792	0.00125426	0.0125942	0.00410687
4930548H24Rik	0	0.0146205	0	0	0.000770783	0.0123293	0.0014138
4930549C01Rik	0	0.01901	0	0	0.0016744	0	0
4930550C14Rik	0	0.0624996	0.0155216	0.031798	0.0309334	0.0460508	0.0127731
4930555F03Rik	0	0.00788573	0	0.000495128	0.00115836	0	0
4930556L07Rik	0	0.0157549	0.000947617	0.00068434	0.000734986	0	0
4930556M19Rik	0	0.110767	0.0371079	0.0254239	0.0352391	0.0636146	0.0506965
4930557F10Rik	0	0.0167299	0	0	0	0	0
4930558K02Rik	0	0.0204009	0	0	0	0	0
4930558N11Rik	0.248403	0	0	0	0.00591164	0	0.00267684
4930562A09Rik	0	0.00716907	0.000808069	0.00114398	0	0	0
4930562C15Rik	0	0.00949776	0	0	0	0.00982448	0
4930562D21Rik	0	0.00570502	0	0	0	0	0
4930562F07Rik	0	0.0240686	0.00735632	0.0117184	0.000952564	0.00569133	0
4930563D23Rik	0	0.0833182	0.000651067	0.00228576	0.00115836	0	0.00451093
4930563E22Rik	0	0.0699472	0.0114674	0.00534367	0.0164247	0.0345616	0.0181846
4930563I02Rik	0	0.0121836	0	0.00101504	0	0	0.00118058
4930565N06Rik	0	0.0113924	0.0022336	0.00148381	0	0.00120711	0.00735605
4930567H17Rik	0	0.00548115	0	0	0	0	0
4930568A12Rik	0	0.00500229	0	0	0.00286877	0.0109375	0
4930568G15Rik	0	0.0116096	0	0	0	0	0
4930570D08Rik	0	0.0380615	0.00279632	0.00553326	0.0122189	0	0
4930570G19Rik	0	0.0495569	0.003933	0	0.00262803	0.00829407	0
4930570N18Rik	0	0.0185073	0	0	0	0	0.00183758
4930571K23Rik	0	0.0819142	0.00974027	0.00061765	0.00454035	0.0105725	0
4930577H14Rik	0.111848	0	0	0	0.000389308	0	0
4930577N17Rik	0.249212	0.0245659	0.0131658	0.025424	0.01926	0.0127325	0.0153438
4930578C19Rik	0.126633	0	0	0	0.00152688	0	0
4930578I06Rik	0	0.0344886	0	0.00117341	0.00148256	0.00268648	0.00418337
4930578M01Rik	0	0.0129613	0	0	0.00558115	0.000657806	0.00712681
4930579G18Rik	0	0.0118607	0.0464186	0.0426619	0.0226371	0.053829	0.0232454
4930579G24Rik	0	0.111181	0.237918	0.0424844	0.0319424	0.0338863	0.0367861
4930579K19Rik	0	0.0279214	0.0311817	0.0329093	0.0250374	0.0387111	0.0371823
4930581F22Rik	0.300314	0.143062	0.0474168	0.017834	0.0151501	0.0271911	0.0233887
4930584F24Rik	0	0.0163908	0.00160229	0	0.00417109	0	0.00436379
4930589L23Rik	0	0.00966946	0	0	0	0	0
4930589P08Rik	0	0.0382331	0	0	0.000642962	0	0
4930594C11Rik	0	0.0472326	0.00142331	0	0	0	0.00489498
4930594M22Rik	0	0.0185576	0.0184907	0.0100038	0.00445838	0.0125736	0.0334853
4930596D02Rik	0	0.0118033	0.00448388	0	0	0	0
4930599N23Rik	0	0.0232846	0.0395688	0.00785306	0.0317242	0.00320058	0.00796374
4931400O07Rik	0	0	0	0	0	0	0.00385798
4931406C07Rik	0.320968	0.504354	0.225192	0.293398	0.343622	0.351929	0.428422
4931406P16Rik	1.32616	0.617337	0.512616	0.644396	0.658138	0.459514	0.202368
4931409K22Rik	0.185413	0.0380859	0.00169091	0	0.00206544	0	0
4931413K12Rik	0	0.00548115	0	0	0.000648446	0	0.00180665
4931414P19Rik	0	0.0702673	0.00739778	0.00797055	0.00553137	0.0178688	0.0160736
4931417E11Rik	0	0.00882506	0	0	0	0	0
4931422A03Rik	0	0.00548115	0	0	0	0.00286574	0
4931423N10Rik	0	0.00788573	0.00201342	0.00969757	0	0	0
4931428F04Rik	0.111848	0.0150831	0.0213063	0.0234424	0.010309	0.0153108	0.0337176
4931428L18Rik	0	0.0410499	0	0.00042477	0.00115836	0	0
4931429I11Rik	0	0.0095557	0	0	0	0	0
4931429L15Rik	0	0.0141854	0	0	0	0	0
4931431F19Rik	0	0.015915	0	0	0	0	0
4931440J10Rik	0	0.0102622	0	0.00172491	0.000269096	0.00317545	0.0112459
4931440P22Rik	0	0.0226978	0.00335131	0.00143466	0.00908334	0.0618406	0.0226597
4932411K12Rik	0	0.015915	0	0	0	0.000736767	0
4932412D23Rik	0	0.0444741	0	0	0	0	0
4932414N04Rik	0	0.018229	0	0.000643918	0.00710267	0	0
4932415D10Rik	0	0.0129613	0	0	0	0	0
4932418E24Rik	0	0.0417211	0	0	0	0	0
4932431P20Rik	0	0.0140132	0	0	0	0	0
4932438A13Rik	0.665804	0.448057	0.274003	0.206343	0.213862	0.270738	0.224605
4933402C06Rik	0	0.0181026	0	0	0	0	0
4933402D24Rik	0	0.0146989	0	0	0	0	0
4933402E13Rik	0.547484	0	0	0.000288947	0.00495564	0.00176241	0
4933402J07Rik	0	0.0667299	0.00763502	0.00353761	0.0103045	0	0
4933402P03Rik	0	0.00570502	0.000655874	0.000440403	0.00532464	0	0
4933404O12Rik	0	0.0345999	0.121172	0.0347683	0.0511318	0.0185201	0.0163816
4933405L10Rik	0	0.00969082	0	0.000257793	0.000128199	0	0
4933405O20Rik	0	0.0154312	0.00176939	0	0.00032477	0	0
4933406C10Rik	0	0.056565	0.00220914	0.0032615	0.00544212	0.0223183	0.000977964
4933406D12Rik	0	0.00500229	0	0	0.00208772	0	0
4933406F09Rik	0	0.0364121	0.000364747	0	0	0.0085084	0
4933406I18Rik	0	0.027889	0	0.000709724	0.00593302	0.0133056	0.00528478
4933406J10Rik	0.17573	0	0.00166138	0	0	0	0
4933406K04Rik	0	0.00914906	0	0.000500968	0	0	0
4933406P04Rik	0	0.00941215	0.00601595	0.00204383	0.00163439	0.00790107	0.0107924
4933407K13Rik	0	0.0503117	0.00678545	0.0376519	0.0116593	0.0285759	0.019434
4933408B17Rik	0	0.0328468	0.0126402	0.00021792	0.00547561	0	0
4933409G03Rik	0	0.0371124	0	0	0.00647685	0	0
4933411K16Rik	0	0.193243	0.00506691	0.00132739	0.0146408	0.0145972	0.00440589
4933413J09Rik	0	0.060626	0	0	0.00113372	0.00689666	0.00372932
4933413L06Rik	0	0.00788573	0	0	0	0	0
4933415F23Rik	0	0.0367543	0.00303747	0	0.00324367	0.000875603	0.0207063
4933416C03Rik	0	0.0178699	0	0	0.00326435	0	0.00056685
4933416M07Rik	0	0.0162692	0	0	0	0	0
4933417A18Rik	0	0.0226897	0.00129083	0	0.000567608	0.0027328	0
4933417C20Rik	0.111848	0.0207963	0	0.000963468	0.000685625	0.00247806	0.00773591
4933417D19Rik	0	0.0175729	0	0	0.000265853	0.0021116	0.0119606
4933421O10Rik	0.458489	0.225478	0.112305	0.0886261	0.130537	0.130778	0.106951
4933424L21Rik	0	0.00249516	0.00169182	0	0	0	0
4933427D14Rik	0.318425	0.136722	0.165709	0.149001	0.0738057	0.108462	0.080563
4933427E11Rik	0	0.0207859	0	0	0.000615804	0	0
4933427G17Rik	0	0.00548115	0.0002846	0.00120616	0.00048277	0	0.0072679
4933427G23Rik	0	0.00964819	0.00120094	0	0	0	0.00209636
4933428G20Rik	0	0.0144566	0	0	0	0	0.00314323
4933430I17Rik	0	0	0.00253352	0.000750923	0	0.0158456	0.00544083
4933431E20Rik	0	0.207835	0.0145252	0.0660488	0.0302816	0.0546614	0.0996663
4933431K14Rik	0	0.0157323	0.00272622	0.00310294	0	0	0.0114674
4933431K23Rik	0	0.0501102	0.00563086	0.0200427	0.0205425	0.0610296	0.0217206
4933433C11Rik	0	0.021204	0.000762401	0	0	0.00735533	0.00318474
4933434E20Rik	0.0752835	0.478549	0.34061	0.45368	0.355114	0.462828	0.443706
4933436I01Rik	0	0.00714338	0	0.00179004	0.0005432	0	0.0152774
4933439C10Rik	0.217501	0.402377	0.0623881	0.0752588	0.058523	0.133453	0.145308
4933439K11Rik	0	0.00249516	0.00657346	0.00409473	0.000711285	0.00414566	0
4933440M02Rik	0	0.0298951	0	0	0	0	0
5031410I06Rik	0	0.0131085	0	0	0	0.00709707	0
5031415H12Rik	0	0.0199103	0.00170376	0.0142128	0.00286131	0	0
5031425E22Rik	0.52493	0.34284	0.180892	0.111533	0.131496	0.218109	0.171226
5031434O11Rik	0	0.173075	0.00309322	0.00845656	0.00953362	0.0133809	0.013635
5031439G07Rik	0	0.124344	0.121762	0.126379	0.109908	0.108902	0.135861
5033403F01Rik	0	0.0123901	0.00243785	0.00509855	0.000818138	0	0.00526173
5033417F24Rik	0	0.0107713	0.00187187	0.00186121	0.00270824	0.000891653	0.00250467
5033428I22Rik	0	0.0109215	0.00373704	0.00534241	0.00723145	0	0
5330406M23Rik	0	0.0313472	0.0064583	0.0104802	0.012175	0.00646074	0.00270434
5330417C22Rik	0	0.0153255	0	0	0	0	0
5330426P16Rik	0.185145	0.171481	0.20544	0.215385	0.172936	0.118485	0.0947839
5330438D12Rik	0	0.0486024	0.0156295	0.0189015	0.00958356	0.0283472	0.0387163
5330439K02Rik	0	0.00797463	0	0.00154033	0	0.00380028	0
5430400D12Rik	0	0.00711326	0.0123063	0.0015589	0.00109601	0.00299534	0
5430402O13Rik	0	0.00788573	0	0.00078293	0.00121286	0.0063755	0.00326787
5430403G16Rik	0.270503	0.170854	0.0159068	0.0186424	0.038278	0.0256396	0.0308606
5430405H02Rik	0	0.277717	0.0435316	0.0349053	0.0572851	0.114063	0.0506187
5430416N02Rik	0	0.0790439	0.170036	0.128537	0.182832	0.0898894	0.0735721
5430416O09Rik	0	0.133369	0.00373592	0.011892	0.0243614	0.0120594	0
5430427O19Rik	0	0.0140222	0.000423567	0	0.00315646	0.00639363	0
5530601H04Rik	0	0.260876	0.133222	0.104901	0.116134	0.0718259	0.0689302
5730405O15Rik	0	0.0420294	0	0.00578781	0.00179313	0	0.00542148
5730409E04Rik	0.217501	0.270473	0.0836146	0.211023	0.126595	0.193251	0.169371
5730455P16Rik	0.422637	0.689959	0.243066	0.311134	0.247649	0.274149	0.277987
5730507C01Rik	0	0.0191492	0.0252859	0.0138172	0.0206878	0.017004	0
5730508B09Rik	0	0.054374	0.030986	0.0163932	0.0146076	0.0297649	0.0196235
5730585A16Rik	0	0.0220085	0	0	0	0.00803956	0.00658454
5830415F09Rik	0	0.0368476	0.0381426	0.0485599	0.0375506	0.0246323	0.0212145
5830416P10Rik	0	0.010224	0.00361542	0	0.00525622	0	0.0138742
5830428H23Rik	0.544228	0.667977	0.224142	0.27496	0.258899	0.481092	0.506419
5830444B04Rik	0	0.00606139	0.00250469	0.00860335	0.0034196	0.00575886	0.00207229
5830454E08Rik	0	0.0237094	0.00886154	0.00930932	0.00244195	0.0375387	0.0417619
5830462I19Rik	0	0.0122244	0.00128638	0.00451502	0	0.0094723	0.018535
5930403N24Rik	0	0.0106407	0.00113139	0.00349114	0.00191712	0	0.00572971
6030407O03Rik	0	0.0129308	0.00434988	0.00773993	0.00531381	0.00788594	0.020062
6030408B16Rik	0	0.892098	0.404601	0.097868	0.578242	0.546034	0.0146644
6030419C18Rik	0	0.0133236	0.0098157	0.0165515	0.0105813	0.00632035	0.0197225
6030442K20Rik	0	0.0223653	0.0195566	0.00727545	0.0137993	0.020776	0.00732368
6030443J06Rik	0	0.0233016	0.00823667	0.00584654	0.00661671	0.0300638	0.00444742
6030445D17Rik	0	0.0544324	0.0195338	0.0016022	0.0169938	0.000977363	0.000815509
6030452D12Rik	0	0.0157549	0	0	0	0	0
6030458C11Rik	0	0.155687	0.140861	0.128181	0.111928	0.119359	0.0933393
6030460B20Rik	0	0.0323199	0.000710726	0.00147108	0.00184251	0.000657806	0
6230400D17Rik	0	0.0494277	0.0437471	0.0165611	0.0257943	0.00697024	0.0146905
6230415J03Rik	0.185145	0.081836	0.0230907	0.0103328	0.0116636	0.0260695	0.0669034
6330403K07Rik	0	0.0188933	0.00757465	0.0620721	0.0262825	0.0864154	0.00522701
6330403L08Rik	0	0.0127319	0.0391608	0.0473264	0.00910575	0.0432803	0.0308833
6330408A02Rik	0	0.0494187	0.0715298	0.0585879	0.0536344	0.0607288	0.0721773
6330409D20Rik	0.185503	0	0.00709744	0	0	0	0
6330416G13Rik	0	0.0197804	0.0382866	0.0251971	0.0742442	0.075491	0.0588461
6330418K02Rik	0	0.0623567	0.0494557	0.0528146	0.0465187	0.0767416	0.0307914
6330549D23Rik	0.111848	0.0131007	0.00466135	0.00585649	0.00352867	0	0.0119153
6330562C20Rik	0	0.0784008	0.0158744	0.046782	0.0400283	0.0340879	0.00489998
6430511E19Rik	0	0.0372923	0.00703564	0.00369552	0.00760021	0.0147306	0.00212229
6430531B16Rik	0	0.0202667	0.00575963	0.00144672	0.00127696	0.010376	0.0106304
6430548M08Rik	0.283008	0.0389896	0.049296	0.0751127	0.0589197	0.0655649	0.0872309
6430562O15Rik	0	0.0147483	0.00152175	0.00837342	0.0049219	0	0.00789076
6430573F11Rik	0.231992	0.4103	0.000826511	0.00287801	0.0105875	0.0491778	0.0135357
6430573P05Rik	0	0.0177861	0.0110341	0.0160226	0.00824572	0.0244117	0.0170194
6430590A07Rik	0	0.0483166	0.00325507	0.0071307	0.00936458	0.00937357	0.0225084
6530402F18Rik	0	0.0670659	0.0218577	0.017836	0.0232809	0.00280064	0.0177026
6720427I07Rik	0.231992	0.256986	0.149305	0.0977018	0.0992755	0.193581	0.206531
6720489N17Rik	0	0.110076	0.0704416	0.0164876	0.0169514	0.0357073	0.00996943
6820402A03Rik	0	0.0230685	0.00544477	0.004599	0.00423894	0.0118169	0.00478806
6820408C15Rik	0	0.0129308	0	0	0.000212876	0	0.00194636
6820431F20Rik	0.231992	0.0715382	0.0248244	0.0111277	0.0231903	0.016363	0.0163897
8030423F21Rik	0	0.0323041	0.00384089	0	0.00907604	0.00475426	0.000892214
8030462N17Rik	0.185413	0.104414	0.0279472	0.0247216	0.0284941	0.0205987	0.0555146
8430408G22Rik	0.600166	0	0	0	0.000647263	0	0
8430419L09Rik	0	0.0436862	0.0550284	0.0816614	0.0474798	0.0534375	0.093578
8430429K09Rik	0.111848	0.153346	0.112688	0.0982118	0.0932231	0.093724	0.0628503
8430432A02Rik	0	0.0216545	0.00895049	0.000473007	0	0.0018336	0
9030407P20Rik	0	0.0213114	0.0147739	0.00596435	0.0259291	0.0201021	0.0279429
9030612E09Rik	0	0.0332238	0.0016872	0.00125808	0.00274899	0	0.00795103
9030617O03Rik	0.17374	0.0506538	0.0983484	0.0754868	0.0479561	0.0596424	0.0626182
9030619P08Rik	0	0.0137148	0	0	0	0	0
9030624J02Rik	0.388042	0.197207	0.2365	0.323749	0.245564	0.245017	0.323434
9130008F23Rik	0.123657	0.0766371	0.0687607	0.0411486	0.0503481	0.00946147	0.0182032
9130011E15Rik	0	0.0269036	0.00836103	0.0175958	0.0127858	0.0143519	0.0143494
9130019O22Rik	0.192101	0.0129231	0.00947308	0.0254932	0.0155884	0.0288533	0.00470522
9130023H24Rik	0	0.0118607	0.0300688	0.0262707	0.0233731	0.0176724	0.0153123
9130024F11Rik	0	0.0129155	0.0118207	0.0130619	0.00254974	0.00227158	0.0142255
9130213A22Rik	0	0.0148784	0.000338035	0.00609536	0.00715388	0.00944218	0.00933281
9130221H12Rik	0.0752835	0.13033	0.0259185	0.0188185	0.0264989	0.041784	0.012771
9130230L23Rik	0	0.0127875	0.000400711	0	0	0	0
9130230N09Rik	0	0.0140222	0.00161063	0.00839568	0.00975464	0.0133589	0.0255743
9130401M01Rik	0.33079	0.26815	0.282253	0.373979	0.292659	0.245799	0.301495
9230104L09Rik	0	0.0128852	0	0	0	0.00130232	0.182242
9230105E05Rik	0	0.0153148	0.00201342	0	0	0	0
9230110C19Rik	0	0.0271862	0.0404865	0.0422498	0.0519301	0.0141089	0.0338549
9230112E08Rik	0.217501	0.0261891	0.00603842	0.0173395	0.0076145	0.0170379	0.0160756
9230114K14Rik	0	0.0859241	0.140383	0.192014	0.108837	0.103137	0.106844
9230116N13Rik	0	0.0209626	0.0129053	0.0111197	0.00200663	0.00759107	0.0124718
9330020H09Rik	0	0.0574433	0.0268436	0.0280229	0.0294871	0.0489114	0.0490881
9330104G04Rik	0	0.0239686	0.0178326	0.0175504	0.0101874	0.030916	0.0222681
9330133O14Rik	0.0752835	0.0418587	0.0508149	0.0551373	0.0500897	0.1613	0.180502
9330151L19Rik	0	0.0648328	0.0247909	0.0336377	0.0359235	0.0642369	0.0590436
9330159F19Rik	0	0.821219	0.0446545	0.0405892	0.0111976	0.0713761	0.0265224
9330159M07Rik	0	0.0307418	0.0588493	0.0197949	0.0321458	0.0245614	0.0736701
9330160F10Rik	0	0.0417388	0.0156136	0.0265298	0.0268141	0.0347455	0.0555115
9330161L09Rik	0	0.01425	0	0.00159118	0.000223364	0	0
9330162012Rik	0.192101	0.0832789	0.00558591	0.00677511	0.0040925	0.00836189	0.00562302
9330179D12Rik	0	0.0777186	0.00356159	0.00744933	0.00575812	0.00581386	0.00169574
9330182L06Rik	0	0.015466	0.00566107	0.00599966	0.00193449	0.00551983	0.0200784
9430015G10Rik	0	0.0112985	0.0644772	0.0433833	0.00681291	0.0225919	0.0233519
9430016H08Rik	0	0.421974	0.358106	0.294991	0.316504	0.327757	0.27536
9430020K01Rik	1.37458	0.518029	0.438251	0.463304	0.46799	0.537424	0.642024
9430034N14Rik	0	0.0662375	0.00437564	0.00652683	0.0117529	0.00992663	0.0137745
9430037G07Rik	0	0.0517525	0.0116209	0.00403137	0.00583664	0	0.0119332
9430038I01Rik	0.148699	0.569678	0.199396	0.147242	0.258293	0.369081	0.34973
9430053O09Rik	0	0.0414989	0.0104105	0.000418862	0.00412043	0.00785042	0.0135008
9430060I03Rik	0	0.0198836	0.00673081	0.000572922	0.00407108	0.00615747	0.00632021
9430062P05Rik	0	0.0123483	0.0020829	0.00331818	0.000254444	0.0047678	0.00508261
9430065F17Rik	0	0.0109215	0.0231851	0.0122977	0.0135436	0.00592605	0.0228236
9430091E24Rik	0	0.0176782	0.00526086	0.00698596	0.0038486	0	0.0183718
9430092D12Rik	0	0.0161138	0.00195653	0.00241262	0.000865337	0.0100114	0
9530026P05Rik	0	0.110184	0.00354727	0.00490931	0.0182814	0.0560324	0.0175543
9530027J09Rik	0	0.0258604	0.00166797	0.00312064	0.00282721	0.0148545	0.00290914
9530051G07Rik	0	0.0280027	0	0	0.000417401	0	0
9530056K15Rik	0	0.0130773	0.00479437	0.00930468	0.00573123	0.00555656	0.0151743
9530068E07Rik	0.412707	1.05888	1.22913	1.29525	1.37195	1.61847	1.69328
9530077C05Rik	0	0.0759005	0.0279426	0.00803104	0.0150255	0.015768	0.0385109
9530082P21Rik	0.700059	0.101751	0.0258704	0.0303242	0.0444486	0.0464464	0.0260468
9630010A21Rik	0	0.0140222	0.00387283	0.00016212	0	0.0024791	0.00138316
9830144P21Rik	0	0.0198831	0.00438588	0.00304292	0.00783817	0.00155857	0
9830147E19Rik	0.145294	0.067138	0.0137965	0.0277584	0.0114308	0.0187137	0.0254543
9930012K11Rik	0	0.0499281	0.0347224	0.033446	0.02491	0.0489094	0.0142986
9930014A18Rik	0.180781	0.0110425	0.013686	0.0132707	0.0125863	0.00161928	0.00337505
9930021J03Rik	0.32997	0.32595	0.231392	0.176793	0.262846	0.237589	0.216216
9930104L06Rik	0.248432	0.0929926	0.0608095	0.136817	0.0674929	0.0612378	0.0470578
9930111J21Rik1	0.357413	0	0.0113901	0.00669295	0.00347551	0	0
9930111J21Rik2	0.699856	0.0266387	0.162264	0.139136	0.116718	0.00550687	0
a	0	0.028836	0	0	0	0	0
A030005K14Rik	0	0.00857321	0	0	0	0	0
A130010J15Rik	0.0752835	0.0390124	0.0484478	0.0473757	0.0756639	0.0385463	0.0365419
A130014A01Rik	0	0.0917621	0.0218564	0.0399414	0.00966423	0.0171402	0.0420967
A130050O07Rik	0	0.0146132	0	0.0155615	0.000873772	0.00347469	0.00549749
A130051J06Rik	0	0.0580234	0.0041498	0.0232882	0.00887929	0.0156766	0.00659532
A130057D12Rik	0	0.0138015	0	0.00525291	0.00180377	0.00875602	0
A230005M16Rik	0	0.0204983	0.00775232	0.00314962	0.00868586	0.0333672	0.0576596
A230020J21Rik	0	0.0155317	0.000805305	0	0.0007863	0	0
A230046K03Rik	0.123657	0.43197	0.404014	0.425891	0.365845	0.375314	0.302414
A230050P20Rik	0.60415	0.291126	0.121657	0.110727	0.19732	0.167359	0.159016
A230072C01Rik	0	0.081346	0.0158415	0.0169175	0.0236671	0.0361374	0.0525698
A230083N12Rik	0	0.0110259	0.00545997	0	0.00247922	0	0.0027901
A230087F16Rik	0	0.0114277	0.00201515	0.000821524	0.00101964	0.00331274	0.00345663
A230107N01Rik	0	0.0107292	0	0.0114318	0.000151563	0	0.00948056
A330009N23Rik	0	0.0272805	0.00824946	0.0198022	0.0031687	0	0.00351297
A330023F24Rik	0.185503	0.0810826	0.00203127	0.00997935	0.00602953	0.0464291	0.0216585
A330035P11Rik	0	0.0368815	0.0238774	0.0191509	0.0119917	0.041701	0.0334132
A330040F15Rik	0.17374	0.0131478	0.00290807	0.00476857	0.000876074	0.0167067	0.0174887
A330041J22Rik	0	0.0696067	0.0166206	0.0105525	0.0104019	0.0171931	0.0223114
A330044P14Rik	0	0.0139419	0	0	0	0	0
A330069E16Rik	0	0.0211111	0.0296641	0.0178413	0.0276981	0.072588	0.0189228
A330070K13Rik	0	0.00548115	0	0	0	0	0
A330094K24Rik	0	0.0124252	0	0	0.000772041	0	0.0396945
A430005L14Rik	0.172568	0.301969	0.298311	0.270008	0.191986	0.252235	0.270919
A430018G15Rik	0.185503	0.080856	0.0188334	0.0390007	0.0326375	0.0797814	0.0911991
A430027C01Rik	0.126633	0	0	0.00326618	0.00383019	0.00095243	0.00716545
A430033K04Rik	0	0.0865803	0.0628971	0.0423012	0.030634	0.0193585	0.0222544
A430035B10Rik	0.180781	0.0168829	0.00174309	0.00584317	0.00515916	0.0123549	0.00646814
A430046D13Rik	0	0.0748617	0.00522392	0.0153682	0.0285543	0.0148296	0.0311057
A430078I02Rik	0	0.0174205	0.00501454	0	0.00259878	0.00537803	0.00817976
A430105I19Rik	0.317372	0.302463	0.254924	0.317497	0.367395	0.08672	0.0353429
A430105J06Rik	0	0.0152509	0.00059893	0.00365747	0.00583962	0	0.00448028
A430106G13Rik	0	0.0190209	0.00533379	0.000923596	0	0.0194244	0.0014455
A430110L20Rik	0	0.0140943	0.00438923	0.000546624	0	0	0.0048957
A4galt	0.664158	0.377411	0.102485	0.161472	0.126028	0.289462	0.106209
A530013C23Rik	0	0.03512	0.00769985	0.0364161	0.00959011	0.00910991	0.0318923
A530017D24Rik	0	0.0925225	0.0230072	0.0184663	0.0226686	0.0393261	0.0456494
A530020G20Rik	0	0.215608	0.030818	0.00616329	0.011383	0.166979	0.224065
A530072M11Rik	0	0.00500229	0.00153679	0.0116855	0.00367782	0.0172454	0.0200295
A630001G21Rik	0.0752835	0.0129003	0.00695087	0.0126888	0.016311	0.00128844	0
A630033H20Rik	0	0.0097816	0.00752904	0.000538271	0.000445814	0	0
A630052C17Rik	0	0.058761	0.00613467	0.0192323	0.00875833	0.0364413	0.0379472
A630072M18Rik	0	0.158012	0.0812083	0.0960569	0.115882	0.117853	0.0514861
A630077J23Rik	0	0.00983865	0	0	0	0	0
A630091E08Rik	0	0.00548115	0	0	0	0	0
A730011C13Rik	0	0.0141763	0.00307032	0.00016212	0.00425887	0.0110419	0.016368
A730017C20Rik	0	0.0530701	0	0	0.000573109	0.00772871	0
A730017L22Rik	0	0.0184311	0.0432856	0.0402597	0.0287496	0.0489824	0.00795778
A730020M07Rik	0	0.088206	0.00244871	0.000528726	0.0181182	0	0
A730056A06Rik	0	0.046571	0.0241915	0.0355807	0.0236635	0.00990942	0.00159442
A730071L15Rik	0	0.0328458	0.00624249	0.0036549	0.00306982	0.00504778	0.00750582
A830008E24Rik	0	0.430713	0.000496381	0.00110862	0	0.0253338	0.0864468
A830010M20Rik	0	0.0950273	0.0242444	0.0099729	0.00637695	0.0212982	0.0134235
A830012C17Rik	0	0.131813	0.0042947	0	0	0	0
A830018L16Rik	0	0.0316034	0	0	0	0	0.00998465
A830052D11Rik	0	0.0123971	0.00067414	0.00214987	0.00508975	0.0100012	0.0142428
A830080D01Rik	0	0.158892	0.163885	0.193216	0.151813	0.128521	0.108665
A830082K12Rik	0	0.0205564	0.0760893	0.147019	0.0696929	0.0529756	0.0858008
A930001C03Rik	0	0.0210235	0.005066	0.00715828	0.0131544	0.0160596	0.0360209
A930004D18Rik	0	0.00794861	0.0954296	0.033776	0.0699484	0.0704376	0.012903
A930004J17Rik	0	0.0897556	0.0329484	0.0320245	0.0216104	0.0679821	0.0333723
A930005H10Rik	0.161799	0.108829	0.0544895	0.0201244	0.0193378	0.0471878	0.0749278
A930006K02Rik	0	0.0161971	0.00273914	0.000959625	0.00503148	0.0010812	0.00640001
A930007I19Rik	0	0.0181193	0.00469525	0.00134216	0.00771331	0.0161667	0.016759
A930012O16Rik	0	0.0496833	0.0074668	0.0119334	0.0101634	0.0156566	0.0154596
A930015D03Rik	0	0.0170735	0.01741	0.0205536	0.0211206	0.0240471	0.0210563
A930024E05Rik	0	0.0166395	0.0146589	0.0239075	0.0063766	0.0115877	0.00775595
A930029G22Rik	0	0.0210249	0.0105782	0.00619125	0.00731319	0.0230548	0.0190075
A930032L01Rik	0	0.0157323	0.00171096	0	0	0	0.00106381
A930033H14Rik	0.161799	0.0833915	0.00381683	0.0127556	0.00527646	0.00755664	0.00146628
AA386476	0	0.0365209	0.00112168	0.00140229	0.000427884	0.00463582	0.00172755
AA414768	0	0.198262	0.0508381	0.138518	0.12543	0.144852	0.0693271
AA415398	0	0.0845798	0.0170644	0.0365189	0.0383367	0.0949204	0.10408
AA465934	0.180781	0.05767	0.00962099	0.00832763	0.0108509	0.0138103	0.0311338
AA467197	0.886909	0.0796208	0.083455	0.202139	0.10108	0.00758905	0.0610461
AA474331	0	0.14301	0.0167855	0.0412579	0.0279184	0.0706535	0.0675082
AA474408	0	0.012662	0	0.000584638	0.000291362	0	0.0087125
AA543186	0.217501	0.0122244	0.0022052	0.0120786	0.000220816	0.00551973	0
AA914427	0	0.00737645	0	0.00307599	0.000615804	0.00639564	0.00445066
AA986860	0	0.0490345	0.000847915	0.00386209	0.00238938	0.00785231	0.014875
Aaas	0	0.107685	0.327064	0.198169	0.071352	0.0958884	0.137469
Aacs	0	0.0784461	0.330246	0.373097	0.40426	0.306572	0.432489
Aadat	0	0	0.00299145	0	0	0	0
Aaed1	0	0.28876	0.111472	0.108459	0.126823	0.25028	0.174031
Aagab	0.337576	0.0478448	0.146705	0.17536	0.131546	0.152413	0.194596
Aak1	0	0.00249516	0.0237126	0.0255682	0.0503905	0.0235335	0.00159392
Aamdc	0.738818	0.493969	0.181951	0.282894	0.213974	0.481232	0.442282
Aamp	0.568629	0.786063	0.366395	0.443011	0.480144	0.421819	0.448164
Aar2	0	0.0890956	0.144037	0.160659	0.157413	0.173344	0.222975
Aard	0.651619	0.869502	0.184935	0.136665	0.240446	0.447007	0.245981
Aars	0.670548	0.273127	0.633498	0.688842	0.529246	0.499137	0.485537
Aars2	0	0.0474765	0.0258294	0.0491697	0.0268352	0.0484734	0.0587594
Aarsd1	0	0.0393294	0.0108301	0.0183952	0.0148242	0.0379673	0.00684646
Aasdh	0	0.0897584	0.0357865	0.032528	0.0235699	0.0310275	0.0358445
Aasdhppt	0	0.278705	0.402848	0.43748	0.368339	0.389425	0.371435
Aatf	0.197748	0.374753	0.402098	0.361412	0.365864	0.310925	0.226895
Aatk	0	0.0358892	0	0	0	0	0
AB124611	0	0.00926502	0.00266393	0.00217404	0.00343352	0	0.00289783
Abat	0	0.527463	0.373149	0.798482	0.418979	0.575919	0.650931
Abca1	0.668381	1.05269	0.423158	0.518321	0.47799	1.16642	2.18233
Abca15	0.192101	0.01425	0	0	0	0	0
Abca16	0	0.0102622	0	0.00030307	0	0	0
Abca2	0.111848	0.0787279	0.0397018	0.034676	0.0374106	0.128457	0.16639
Abca3	0.634921	0.121987	0.0384454	0.0590379	0.0480418	0.156466	0.127284
Abca4	0	0.0215076	0	0.00260218	0.00161119	0.00251906	0.00463369
Abca5	0	0.135985	0.0744943	0.0688727	0.062737	0.0835338	0.133953
Abca6	0	0.162536	0.0184296	0.0106479	0.0244159	0.0293022	0.0513244
Abca7	0	0.0289372	0.0407689	0.035905	0.0635842	0.0959125	0.142788
Abca8a	0	0.276222	0.0679985	0.0125165	0.110188	0.393561	0.13575
Abca8b	0	0.294996	0.029119	0.0144836	0.0372216	0.277089	0.187821
Abca9	0.123657	0.331531	0.0591852	0.0179184	0.0782731	0.148441	0.0445914
Abcb10	0	0.140239	0.11911	0.104105	0.101959	0.126744	0.130235
Abcb1a	3.01587	0.0988178	0.00668806	0.000719594	0.0119427	0.0103812	0.0134461
Abcb5	0	0.0188733	0	0	0	0.0105187	0.0168739
Abcb7	0.111848	0.147085	0.0512063	0.0728172	0.0497004	0.0378798	0.0755277
Abcb8	0	0.0563733	0.0949436	0.0937416	0.0814966	0.141478	0.171807
Abcb9	0	0.0134709	0.003002	0.0131952	0.0114342	0.00893343	0.0406845
Abcc1	0.611916	0.336793	0.292703	0.330351	0.394187	0.276858	0.236829
Abcc10	0	0.0560598	0.0164918	0.0388018	0.0158966	0.023769	0.0148912
Abcc12	0	0.0421892	0	0.000770774	0	0.00691278	0
Abcc3	0	0.0166017	0.00693811	0.000763971	0.00219822	0.0261836	0.0209502
Abcc4	0.652926	0.0587349	0.00784365	0.0243811	0.0278372	0.048254	0.0418459
Abcc5	0.111848	0.493734	0.148459	0.244356	0.130545	0.299244	0.257957
Abcc9	0.733107	0.163515	0.00817398	0	0.00734856	0.00645359	0.00167942
Abcd1	0.148699	0.0432584	0.0350123	0.0408886	0.0250849	0.0409365	0.0219207
Abcd2	0	0.0124323	0.00954087	0.00121011	0.0039774	0.00564788	0.00111297
Abcd3	0.674414	0.685614	0.691518	0.65514	0.752627	0.549199	0.52394
Abcd4	0	0.027189	0.120078	0.207766	0.174495	0.197658	0.173721
Abce1	0.292147	0.494313	0.814789	0.760837	0.750169	0.469626	0.465178
Abcf1	1.25806	0.961971	1.16397	1.03742	1.12361	0.991242	1.01351
Abcf2	0.458285	0.278579	0.495083	0.427106	0.369847	0.300457	0.358682
Abcf3	0	0.207161	0.11771	0.179031	0.162403	0.187259	0.19398
Abcg1	0.777322	0.0482802	0.260474	0.259417	0.273404	0.0844501	0.00306384
Abcg2	2.08105	0.147125	0.291689	0.180486	0.229627	0.0914484	0.0393742
Abcg4	0	0.0373734	0.00112168	0	0	0.00399315	0.0175981
Abhd1	0	0.0358002	0.0188954	0.0319189	0.0233993	0.0439993	0.0508376
Abhd10	0.0752835	0.30869	0.229605	0.159081	0.136544	0.221947	0.27117
Abhd11	0.206261	0.340828	0.137596	0.139708	0.142702	0.228861	0.236716
Abhd11os	0	0.287835	0.0387284	0.0760163	0.053093	0.31238	0.289602
Abhd12	0.278507	0.405976	0.242924	0.305247	0.166516	0.407317	0.53649
Abhd13	0.126633	0.187171	0.203459	0.179391	0.145768	0.176995	0.181752
Abhd14a	0.267926	0.382076	0.228933	0.337219	0.258353	0.447824	0.514705
Abhd14b	0.72118	0.415106	0.187732	0.244936	0.211389	0.474986	0.555826
Abhd16a	0.465864	0.571969	0.293307	0.36856	0.352493	0.377588	0.339762
Abhd16b	0	0.014848	0	0	0	0	0
Abhd17a	1.04582	0.338471	0.362219	0.463609	0.439462	0.44781	0.480255
Abhd17b	0.520776	0.232543	0.221593	0.173373	0.205351	0.196538	0.262064
Abhd17c	0	0.0947519	0.0756376	0.0326184	0.0537461	0.0535672	0.0894541
Abhd2	0.22312	0.0995234	0.157979	0.15492	0.206474	0.159419	0.22425
Abhd3	0	0.214644	0.0174912	0.0304805	0.0359124	0.074281	0.190214
Abhd4	0.876965	0.674528	0.245788	0.434883	0.280182	0.693002	1.12575
Abhd5	0.291711	0.236955	0.245217	0.356578	0.2546	0.271855	0.303568
Abhd6	0.465758	0.217055	0.180763	0.238489	0.180219	0.345427	0.609049
Abhd8	0.206261	0.139237	0.163616	0.083644	0.129277	0.185799	0.158682
Abi1	0.750349	0.581471	0.562265	0.524696	0.583655	0.378074	0.403718
Abi2	0.17374	0.442782	0.3446	0.309994	0.327042	0.16303	0.178633
Abi3	0.528673	0.130314	0.00509328	0.000564818	0.0146606	0.0227417	0.011695
Abi3bp	0.767414	1.33233	0.0808067	0.00911346	0.106784	0.260836	0.171092
Abl1	0.482548	0.337796	0.188629	0.152669	0.199875	0.245355	0.128742
Abl2	0.33079	0.194129	0.218515	0.27487	0.258794	0.155795	0.168727
Ablim1	1.19072	1.0589	0.27573	0.203569	0.276779	0.380519	0.0321322
Ablim3	0.227041	0.00539883	0.0122336	0	0	0	0
Abr	0.381516	0.114323	0.174095	0.141141	0.150559	0.152243	0.0509955
Abracl	0.645104	0.628853	1.72721	1.66097	1.88709	1.24603	1.31368
Abt1	0.354589	0.233374	0.233567	0.190009	0.206987	0.19694	0.19186
Abtb1	0	0.0435734	0.0281598	0.0465841	0.0280469	0.0688192	0.107143
Abtb2	0	0.0291399	0.0284611	0.0654161	0.0499136	0.033892	0.0601897
AC079245.1	0	0	0	0	0	0	0.00451093
AC092711.4	0	0.0095557	0.00408	0.00680121	0	0	0
AC113029.6	0.192101	0.0768825	0.0174675	0.0302577	0.0170512	0.0528111	0.0413699
AC122804.1	0	0.0152669	0.0142638	0.023411	0.00533475	0.0318223	0.135651
Acaa1a	0.844298	0.629062	0.300673	0.422284	0.354185	0.573884	0.621384
Acaa1b	0	0.00704018	0.00728554	0.0060232	0.00284151	0.00771911	0
Acaa2	0.591897	1.58105	0.39014	0.339468	0.352912	1.29086	2.14912
Acaca	0.259877	0.0815669	0.120115	0.121981	0.0993769	0.148513	0.16639
Acacb	0.126633	0.126687	0.0055512	0.0112952	0.00923236	0.0250567	0.0315275
Acad10	0	0.068848	0.00193093	0.0115403	0.00940681	0.0236709	0.0334242
Acad11	0.217501	0.0935243	0.0516753	0.0754215	0.057543	0.0524627	0.183374
Acad12	0	0.0719474	0.00964649	0.0132451	0.00531245	0.00404432	0.0259187
Acad8	0.111848	0.38481	0.152818	0.175901	0.172267	0.402185	0.685004
Acad9	0	0.101538	0.111842	0.097179	0.109154	0.110756	0.173256
Acadl	1.30255	0.822933	0.739224	0.744625	0.580985	0.816721	1.46332
Acadm	0.52645	1.06201	0.607911	0.66985	0.709878	0.857216	1.03
Acads	0	0.0831203	0.0363221	0.0809361	0.0497812	0.0796361	0.174578
Acadsb	0.473037	1.23081	0.545686	0.547134	0.73322	0.944935	1.14525
Acadvl	0	0.391927	0.494459	0.636341	0.570881	0.614737	0.771359
Acan	0	0	0.0081238	0.00229664	0.00292558	0.184862	0.249561
Acap2	0.763515	0.975245	0.708592	0.657383	0.542001	0.625236	0.49769
Acap3	0	0.071883	0.0881898	0.152101	0.0567101	0.118229	0.0270227
Acat1	1.0996	1.49129	1.33608	1.00927	1.24638	1.59542	1.93158
Acat2	0	0.175085	0.612007	0.538818	0.573779	0.661116	1.03772
Acat3	0	0.0575998	0.00508465	0.00402729	0.000712043	0.0210167	0.0582046
Acbd3	0.938985	0.716686	0.997435	1.07907	1.15478	0.835434	0.713205
Acbd4	0.248403	0.350651	0.0424268	0.128546	0.0921635	0.12277	0.147734
Acbd5	1.1523	0.590945	0.528945	0.714701	0.673052	0.552243	0.624395
Acbd6	0.320609	0.492041	0.530489	0.572189	0.49352	0.628709	0.656329
Acbd7	0	0	0.00101231	0	0.00293772	0.0010812	0
Accs	0	0.0700728	0.0293438	0.0423	0.0207231	0.050038	0.0333816
Acd	0.341465	0.104094	0.206675	0.174194	0.135856	0.186677	0.172417
Ace	0.123657	1.0513	0.34979	0.511362	0.349081	0.670542	0.628622
Ace2	0.341766	0	0.0172034	0	0.00087234	0.0935571	0.262969
Acer2	0.520168	0.0245446	0.00128737	0.0126102	0.00558423	0.0069074	0.00833112
Acer3	0.485221	0.0851707	0.294487	0.29674	0.244187	0.159445	0.117036
Acin1	1.41757	1.31081	1.31116	1.08604	1.22204	1.04117	0.945983
Ackr2	0	0.160186	0	0	0	0	0
Ackr3	1.09016	0.4436	0.0187242	0	0.0282368	0.0488679	0.173473
Ackr4	0	0.436069	0.00928148	0.00827971	0.0440773	0.0511683	0.0137713
Acly	0.831475	0.348428	0.50593	0.588714	0.620386	0.649213	0.88113
Aco1	0.448542	0.24167	0.302333	0.327621	0.377601	0.325585	0.393953
Aco2	0.66475	0.761512	0.757272	0.689224	0.757124	0.761427	1.07751
Acot1	0	0.0229235	0.0504507	0.0179537	0.0474949	0.0937771	0.0239835
Acot10	0	0.00969082	0.0102656	0.0110493	0.00953312	0.00758372	0.0063791
Acot11	0	0.171845	0.0349946	0.032929	0.0189179	0.0637266	0.030414
Acot13	0.126633	0.502405	0.827397	1.11439	0.774353	1.25695	1.31471
Acot2	0.0752835	0.226215	0.0358706	0.122093	0.0583476	0.0557093	0.0924816
Acot4	0	0.0138015	0.0176505	0.0229981	0.0167653	0.00091855	0.0111724
Acot6	0	0.108705	0.0296723	0.0239475	0.0187029	0.0401378	0.0114844
Acot7	0.395498	0.114748	0.990438	1.09702	0.887341	0.508973	0.270199
Acot8	0	0.173837	0.127856	0.134455	0.099187	0.0940526	0.081664
Acot9	0.649674	0.570235	0.813363	0.713471	0.81706	0.328783	0.235105
Acox1	0.571259	0.389301	0.263564	0.371835	0.282737	0.480803	0.613868
Acox3	0	0.169454	0.0416848	0.0824086	0.0313078	0.201091	0.254277
Acp1	0.367112	0.417613	0.633271	0.576142	0.454796	0.472154	0.473961
Acp2	0	0.647336	0.292829	0.311657	0.288142	0.386361	0.359488
Acp5	0	0	0.0182865	0.0222383	0.00808023	0.0785495	0.0874547
Acp6	0.248403	0.145325	0.16778	0.0942646	0.0829427	0.177723	0.153365
Acr	0	0.00786311	0.000797462	0	0.00208772	0	0.000584352
Acrbp	0	0.0811493	0.00187893	0.0173885	0.00474901	0.0374198	0.0472697
Acrv1	0	0.0265498	0.00370933	0.00111863	0.000723986	0.0126219	0.00181268
Acsbg1	0.537595	2.49469	1.39844	1.35039	1.524	2.37719	3.30976
Acsbg2	0	0.047162	0.00273321	0	0.00101213	0	0
Acsf3	0	0.103894	0.0296985	0.0301355	0.0228004	0.0222839	0.028382
Acsl1	0.180781	0.152957	0.0243932	0.0254717	0.0359458	0.0544793	0.0610243
Acsl3	0.588822	0.226596	0.694582	0.594595	0.692174	0.483483	0.638574
Acsl4	0.445905	0.241198	0.549404	0.571608	0.588705	0.313271	0.596214
Acsl5	0.604204	0.227369	0.452132	0.50406	0.36666	0.20853	0.266105
Acsl6	0	0.0259016	0.000947617	0.00108761	0.000749214	0	0.00056685
Acsm3	0	0.0102911	0.0161252	0.00210076	0.0010462	0	0.0133211
Acss1	0	0.0443667	0	0.00270157	0	0.00408499	0.0152535
Acss2	0.291792	0.0962215	0.157182	0.16637	0.191689	0.24742	0.529073
Acss3	0	0.144947	0.00197717	0	0.00125279	0.0109784	0
Acta1	0	0.010224	0.0327176	0.14663	0.0731552	0	0
Acta2	0.17374	0.104734	3.22867	3.42504	3.58321	1.58121	0.104158
Actb	4.01207	3.77125	4.57855	4.37102	4.67765	3.25069	2.92162
Actbl2	0	0.0117025	0	0.000925771	0.00159316	0	0
Actc1	0	0.00711326	0.00135083	0	0.000820869	0	0
Actg-ps1	0	0.00840239	0	0.0012324	0.000351854	0	0
Actg1	1.67671	1.30315	1.32456	1.22918	1.28737	0.672711	0.391309
Actg2	0	0.0362462	0.545567	0.39852	0.587072	0.0553859	0.00581338
Actl11	0	0.00548115	0	0	0.00412484	0	0
Actl6a	0.404848	0.35124	0.52253	0.458541	0.352709	0.317999	0.280415
Actl7a	0	0.047698	0	0.000643073	0.00130462	0.00212385	0.0155105
Actl7b	0.217501	0.0633663	0.00118671	0	0.00151121	0.00367289	0.00124746
Actn1	0.33281	0.453109	1.76199	1.86418	2.12392	0.972221	0.248286
Actn4	2.04356	0.911756	1.55446	1.6354	1.69598	1.11438	0.752728
Actr10	0.714652	0.740055	0.788959	0.854547	0.767648	0.706374	0.65882
Actr1a	0.695949	0.322224	0.418185	0.42634	0.368486	0.399293	0.28196
Actr1b	0.249212	0.222958	0.383666	0.427384	0.368414	0.33335	0.283255
Actr2	1.12932	0.928364	0.839765	0.915624	0.741931	0.663395	0.643305
Actr3	0.636888	0.517624	1.22845	1.20352	1.16147	0.719104	0.671495
Actr3b	0	0.137738	0.127396	0.0732276	0.253873	0.38441	0.145633
Actr5	0	0.0554916	0.0360849	0.0447994	0.028423	0.0141111	0.0343398
Actr6	0.562678	0.451984	0.231469	0.208194	0.151427	0.195617	0.148796
Actr8	0.185503	0.295744	0.144859	0.138528	0.171097	0.194786	0.160544
Actrt2	0	0.0577957	0.00338079	0.000782679	0.00506652	0	0
Actrt3	0	0.0144566	0	0	0.00486838	0.00257098	0
Acvr1	0.36972	0.0909409	0.15925	0.170277	0.166825	0.156874	0.2815
Acvr1b	0	0.0932304	0.0322641	0.00934787	0.0424175	0.0389112	0.0378933
Acvr1c	0	0.0156104	0.00194827	0.000511501	0	0	0
Acvr2a	0	0.226073	0.115227	0.130856	0.152023	0.0904049	0.0971185
Acvr2b	0	0.0123831	0.00840617	0.00341446	0.00291555	0.00251204	0.0055251
Acvrl1	0.815031	0.576673	0.26841	0.257916	0.226067	0.252035	0.16369
Acy1	0	0.136406	0.110012	0.113897	0.0610108	0.129686	0.0721459
Acy3	0	0.234641	0.047519	0.0626585	0.0518062	0.0922876	0.125942
Acyp1	0.47708	0.394816	0.326377	0.363768	0.253283	0.453082	0.46818
Acyp2	0	0.619594	0.376204	0.355513	0.469132	0.474923	0.285092
Ada	0	0.0418773	0.0807932	0.0672974	0.0781401	0.061897	0.108795
Adad1	0.17573	0.0876752	0.00162893	0	0	0	0
Adal	0.0752835	0.127812	0.0827816	0.056631	0.0509157	0.121021	0.0913958
Adam10	1.48525	0.916473	0.973523	0.93081	0.915916	1.00155	1.18036
Adam12	0.241049	0.0714854	0.237017	0.295581	0.11955	0.148819	0.122326
Adam15	0.714746	0.280071	0.21779	0.412196	0.230079	0.565069	0.604397
Adam17	0.248348	0.244982	0.341038	0.186547	0.176002	0.271203	0.23456
Adam19	0.0752835	0.243788	0.379019	0.477772	0.393739	0.276939	0.15264
Adam2	0	0.0151707	0	0	0.00224399	0	0
Adam21	0	0.020056	0	0	0.00195629	0	0
Adam23	0.217501	0.869833	0.365463	0.470285	0.431897	0.591242	0.679743
Adam3	0	0.090292	0.00169182	0.00903551	0.00453988	0.00703982	0.00549401
Adam32	0	0.0294869	0.00250332	0.00968333	0.00868886	0.0111545	0.0023985
Adam33	0	0.156812	0.120862	0.126231	0.181489	0.0992851	0.00420472
Adam4	0	0.0231143	0.00253592	0.00198483	0.00423917	0.00177015	0.00566629
Adam5	0	0.131795	0.01175	0.00316431	0.0243652	0.0290963	0.00715096
Adam6b	0	0.00548115	0	0	0	0	0
Adam8	0	0.0200181	0.00397092	0.0109046	0.014289	0.0258832	0.294876
Adam9	0	0.448656	0.857354	0.817699	1.08934	0.543206	0.418134
Adamts1	0.377549	0.366361	0.912927	0.659705	0.93975	1.08273	0.52354
Adamts10	0.557712	0.375431	0.147915	0.200859	0.236934	0.207274	0.106291
Adamts12	0	0.0349109	0.314755	0.546543	0.462009	0.337633	0.121301
Adamts14	0	0.0910075	0.0224239	0.0372117	0.0271437	0.012947	0.00231228
Adamts15	0	0.123209	0.00104317	0.00380973	0.00288752	0.01429	0.0165125
Adamts19	0.172103	0.120079	0	0.0033453	0.00137365	0.00184275	0.00163035
Adamts2	0.123657	1.49664	1.39147	1.20657	1.47518	2.02355	1.31628
Adamts3	0	0.00500229	0.00912659	0	0.00202002	0.00118359	0.000978973
Adamts5	0.259877	3.24819	1.06794	0.81865	1.06194	1.93362	1.17527
Adamts6	0	0.0659659	0.0395116	0.0784739	0.0558544	0.0599987	0.0408135
Adamts7	0	0.0826753	0.053685	0.111975	0.0623981	0.10287	0.0433737
Adamts9	0.325617	0.100857	0.146322	0.0316404	0.224535	0.126896	0.0365485
Adamtsl1	0	0.0267261	0.00240903	0.00384956	0.00983551	0.0115549	0
Adamtsl4	0.148699	0.197955	0.0488973	0.0548351	0.0451291	0.0637599	0.0496884
Adamtsl5	0	0.121012	0.129681	0.351677	0.163588	0.159363	0.0550698
Adap2	0.249212	0.142623	0.0254638	0.0129625	0.0232857	0.00465427	0.00660723
Adap2os	0	0.0152297	0.00458337	0.00583746	0.00193939	0	0.00264123
Adar	0.347489	0.0670169	0.145589	0.120701	0.188795	0.0989386	0.0555648
Adarb1	0.172568	0	0.0116	0.0408621	0.0711829	0.02805	0.0381328
Adat1	0	0.0130851	0.0342417	0.0279694	0.0201626	0.0372927	0.0138045
Adat2	0	0.0504002	0.190504	0.198554	0.157891	0.148034	0.0521072
Adck1	0	0.0695268	0.0429515	0.0556859	0.0378927	0.118479	0.0977195
Adck2	0.217501	0.0736045	0.0213276	0.025436	0.0177083	0.062236	0.051767
Adck3	0	0.0505601	0.00246253	0.00674707	0.00197543	0.0249269	0.109156
Adck4	0.161799	0.0585489	0.0636945	0.093485	0.07542	0.0976829	0.105944
Adck5	0	0.196611	0.065299	0.0827053	0.0522709	0.153799	0.192454
Adcy10	0	0.0142631	0	0	0.00308781	0.00441835	0.00257511
Adcy2	0	0.0110648	0.0386803	0.032635	0.0558954	0.0784955	0.0520934
Adcy3	0.217501	0.092495	0.0959106	0.102162	0.10262	0.0817585	0.0634104
Adcy4	0.585646	0	0.0620172	0.0355828	0.0486117	0.0242859	0.00923772
Adcy5	0	0.228847	0.00219914	0.00212171	0.0102849	0.0176677	0.0240108
Adcy6	0.612457	0.170942	0.0424854	0.0819391	0.0795276	0.080919	0.0738623
Adcy7	0.248403	0.961114	0.448912	0.654752	0.57534	0.549106	0.22628
Adcy9	0.161052	0.0619119	0.0044786	0.0197616	0.00582783	0.0305968	0.0639144
Adcyap1r1	0	0.0238077	0.790075	0.643231	0.862788	0.392334	0.103867
Add1	0.839712	0.883213	0.595261	0.715732	0.576511	0.684812	0.651883
Add3	0.576138	1.91624	0.905085	0.508229	0.71148	1.11976	0.848043
Adgb	0	0.0132913	0.00197984	0.00320776	0.00390134	0.0102759	0
Adgra2	0.148699	0.0308286	0.0522929	0.0340778	0.0470817	0.0157465	0.010285
Adgra3	0.330394	0.282416	0.182325	0.252353	0.263668	0.223377	0.198394
Adgrb3	0	0.0142964	0	0	0	0	0
Adgrd1	0.620859	0.663313	0.203192	0.34958	0.304571	0.130819	0.00341649
Adgre5	0.148699	0.0347536	0.292908	0.292339	0.323365	0.131009	0.0270305
Adgrf4	0	0.0135962	0	0.0018033	0	0.00515724	0.0167822
Adgrf5	2.31745	0.0335128	0.0283427	0.00526776	0.011798	0	0
Adgrg1	1.32278	0.090714	0.0316238	0.0162574	0.0280727	0.0972599	0.0852382
Adgrg2	0	0.220407	0.0947692	0.163335	0.0652896	0.0739054	0.0243579
Adgrg7	0	0	0	0	0	0	0.0289213
Adgrl1	0.338819	0.429487	0.118105	0.168085	0.124658	0.216128	0.361055
Adgrl2	0.612003	0.237016	0.0783608	0.0862962	0.0709667	0.0477396	0.0237327
Adgrl3	0	0.0133074	0.00577237	0.00256167	0.00383258	0.00139582	0.00737097
Adgrl4	0.875712	0.0107687	0.0139606	0	0.00488667	0	0
Adgrv1	0	0.00619845	0.00275686	0.00445213	0.00265457	0	0.00231255
Adh1	0.827433	0.339293	0.167683	0.0107601	0.133328	1.38605	3.1506
Adh4	0	0.0130929	0	0	0	0.0045477	0
Adh5	0.713942	0.829772	0.87709	0.873928	0.785803	1.19908	1.78423
Adh6-ps1	0	0.0119447	0	0	0	0	0
Adh7	0	0.0115973	0	0.0021168	0	0.00244121	0.0603276
Adhfe1	0	0.0650518	0.0113927	0.00590165	0.00611617	0.0586185	0.16485
Adi1	0.172568	0.398437	0.238224	0.240432	0.126928	0.327551	0.44655
Adig	0	0.0109324	0	0	0.00115836	0.00089533	0.00167942
Adipor1	1.23721	0.571963	0.842279	0.963349	0.814552	0.877355	0.993866
Adipor2	0.999562	0.298388	0.474182	0.536684	0.551485	0.52849	0.968452
Adk	0	0.613867	0.570957	0.513386	0.47774	0.210981	0.151376
Adm	0.185503	0.0619023	0.395448	0.0913873	0.49292	0.305898	0.0604888
Adnp	0.172568	0.0561163	0.041342	0.0321899	0.0490531	0.0648856	0.0601673
Adnp2	0.180781	0.081434	0.0813419	0.105085	0.0937861	0.106799	0.115266
Ado	0.123657	0.104533	0.121483	0.0969468	0.146795	0.109747	0.0745414
Adora1	0.217501	0	0	0.000935316	0	0.00089533	0.00456638
Adpgk	0.349663	0.242713	0.290044	0.239896	0.268461	0.193552	0.222424
Adprh	0.394523	0.989503	1.09384	0.969127	1.03436	0.983243	1.08669
Adprhl2	0.37526	0.214864	0.176344	0.1411	0.128082	0.173646	0.152053
Adprm	0.180781	0.118295	0.137062	0.20062	0.166606	0.133255	0.145321
Adra1a	0	0.0127875	0	0	0	0	0
Adra1b	0	0.0713899	0.00952725	0.00765264	0.00768333	0	0
Adra2a	0.185503	0	0.020767	0.000327275	0	0.00259761	0
Adra2b	0	0.0175729	0	0	0	0	0
Adrb1	0.850177	0.00532154	0.00195653	0	0	0	0
Adrbk1	0.111848	0.0857167	0.14372	0.136069	0.130282	0.111951	0.105018
Adrbk2	0	0.0522744	0	0	0.0068422	0	0
Adrm1	0.180781	0.493806	0.828351	0.805667	0.754126	0.709399	0.816688
Adsl	0	0.256551	0.254494	0.159169	0.165272	0.173305	0.143044
Adss	0.385438	0.553902	0.603846	0.550688	0.500116	0.329953	0.264008
Aebp1	0.408179	1.33027	2.117	2.47448	2.1705	2.80474	3.03717
Aebp2	0.714736	0.272191	0.494105	0.420191	0.514917	0.36642	0.210284
Aen	0.17374	0.0109161	0.140264	0.145067	0.12033	0.190735	0.209032
Aes	1.11034	1.04195	0.497758	0.549892	0.419811	0.933006	0.949625
AF251705	0	0	0.0087272	0	0	0.0176793	0.00155705
AF366264	0	0.0289618	0	0.00255063	0.00115836	0	0.0048834
Afap1	0.310529	0.495332	0.582662	0.771427	0.656705	0.52819	0.328018
Afap1l1	0.78729	0.034107	0.043284	0.00146171	0.0117247	0	0
Afap1l2	0.504385	0.0633013	0.0271596	0.00906209	0.0114198	0.0280943	0.0442792
Aff1	0.631411	0.316164	0.256144	0.238564	0.20529	0.177801	0.0967958
Aff2	0.259877	0.464399	0.0993168	0.0688281	0.123277	0.237382	0.590371
Aff3	0	0.103713	0.0256618	0.0101846	0.0174006	0.0235991	0.00118058
Aff4	0.611751	0.753405	0.819234	0.941468	1.03065	0.783523	0.820836
Afg3l1	0.290427	0.279188	0.33623	0.278258	0.339478	0.293911	0.310544
Afg3l2	0.123657	0.494438	0.402127	0.444786	0.422432	0.480665	0.54984
Afmid	0	0.0100047	0.00353121	0.00211962	0.0120572	0.0145391	0.000242522
Aftph	0.644162	0.282184	0.346981	0.232431	0.308939	0.209317	0.205667
Aga	0.259877	0.955361	1.36696	1.7858	1.41004	2.25477	2.40379
Agap1	0.349663	0.266141	0.0907737	0.0540914	0.0719336	0.11129	0.175006
Agap3	0.299123	0.176245	0.0821412	0.140656	0.0963061	0.117686	0.140819
Agbl2	0	0.0282086	0.0407741	0.0251172	0.0123173	0.0155575	0.00152186
Agbl3	0	0.164381	0.0790434	0.0830939	0.0779876	0.0941535	0.0987804
Agbl4	0	0	0	0	0	0	0.00451093
Agbl5	0	0.0347158	0.00315885	0.00949498	0.00715712	0.014902	0.0352059
Ager	0	0.0156985	0.00204713	0.00289877	0.00426658	0.00381013	0.0189834
Agfg1	0.487744	0.409073	0.491375	0.471929	0.481193	0.324118	0.273247
Agfg2	0.161799	0.2133	0.312845	0.233498	0.2156	0.298134	0.499319
Aggf1	0.674119	0.485092	0.463245	0.456663	0.469766	0.45725	0.429142
Agk	0	0.175004	0.0812219	0.0610291	0.0695939	0.0704742	0.066701
Agl	0.403316	0.35339	0.311156	0.414425	0.409347	0.371871	0.505039
Agmo	0	0.135749	0.00508579	0.0110391	0.00825249	0.0416943	0.0147631
Ago1	0	0.183034	0.181056	0.183511	0.18119	0.214099	0.183838
Ago2	0.679783	0.343197	0.40339	0.361535	0.348982	0.364846	0.281109
Ago3	0.457851	0.302478	0.192232	0.208807	0.207732	0.256089	0.265907
Ago4	0	0.04741	0.00259559	0.0186423	0.00578465	0.011931	0.0288853
Agpat1	0.231992	0.210153	0.262312	0.24195	0.182263	0.191092	0.224077
Agpat2	0	0.172956	0.175246	0.178272	0.222744	0.269492	0.394578
Agpat3	0.852772	0.693508	0.529472	0.548511	0.545826	0.711255	1.02646
Agpat4	0.491466	0.0622855	0.326697	0.406596	0.263228	0.256629	0.205823
Agpat5	0.64765	0.45651	0.35772	0.274694	0.290693	0.277855	0.316951
Agpat6	0.377167	0.342195	0.423549	0.374274	0.406667	0.382156	0.271176
Agps	0.383611	0.264418	0.332031	0.286757	0.313637	0.133731	0.116263
Agr3	0	0.00956821	0	0	0	0	0
Agrn	0.161052	0.0794475	0.0718674	0.118937	0.140515	0.152936	0.0609097
Agrp	0	0	0.0117001	0.000617665	0.00215145	0	0.00590814
Agt	0	0.79444	0.178013	0.121217	0.192915	1.07083	2.18608
Agtpbp1	0.0752835	0.252419	0.257323	0.200966	0.145162	0.175491	0.120089
Agtr1a	0.197748	0.0335887	0.0135566	0.00200825	0.00560197	0	0
Agtrap	0.393399	0.467542	0.30489	0.350435	0.311895	0.408206	0.489378
Ahctf1	0	0.421437	0.248239	0.15713	0.147025	0.179695	0.11276
Ahcy	0.206261	0.0694941	0.180295	0.111526	0.0726734	0.0983174	0.0962587
Ahcyl1	0.60189	1.03738	0.810671	0.866581	0.866925	0.876866	0.679569
Ahcyl2	0	0.062034	0.0359944	0.0875872	0.0427463	0.0887731	0.217313
Ahdc1	0	0.172492	0.0434793	0.0484542	0.024	0.0695373	0.0812545
Ahi1	0.259877	0.395606	0.379442	0.347452	0.364398	0.391963	0.381044
Ahnak	2.3348	2.45175	1.25805	1.35709	1.37027	1.11248	0.498083
Ahnak2	0	0.635633	0.587249	0.952064	0.788257	0.898975	0.542746
Ahrr	0.248403	0	0	0.000705356	0.000417688	0	0.00505068
Ahsa1	0.440901	0.531323	0.785039	0.678726	0.569124	0.608746	0.709423
Ahsa2	0.552395	0.252922	0.428894	0.530538	0.505231	0.397542	0.461062
AI314180	0.417352	0.664575	0.538033	0.490283	0.526734	0.486006	0.455683
AI413582	0.359398	0.293834	0.55624	1.00194	0.525629	0.960528	1.01768
AI427809	0	0.0340296	0.0534546	0.00468899	0.0302693	0.055208	0.131634
AI429214	0	0.0134792	0.0121343	0.0252925	0.0166221	0.00574565	0.0125911
AI464131	0	0.0217582	0.0135894	0.0155882	0.00980707	0.0213986	0.0574859
AI467606	0.701965	0	0.00039101	0	0.000766067	0	0
AI480526	0	0.329815	0.0312401	0.0342066	0.0121666	0.0657995	0.151401
AI504432	0	0	0.0071405	0	0.00172066	0	0
AI507597	0	0.0574629	0.0104717	0.000439139	0.0197859	0.0109375	0
AI597479	0.369997	0.133514	0.0561052	0.0857745	0.0567302	0.103982	0.125743
AI606181	0	0.0326282	0.00540023	0.0157545	0.0148707	0.0220662	0
AI607873	0.123657	0.497394	0.135806	0.10701	0.216043	0.309207	0.0680875
AI661453	0.126633	0.252051	0.0141244	0.0138952	0.00976878	0.0126851	0
AI662270	0	0	0.00574241	0.00370775	0.00172066	0.00642425	0
AI837181	0.607907	0.273235	0.165811	0.127985	0.187122	0.225362	0.204442
AI838599	0	0.0158117	0	0	0	0.00294937	0
AI846148	0.0752835	0.0925464	0.0525345	0.0400691	0.047265	0.0261586	0.0368125
AI987944	0.172568	0.27337	0.181894	0.201104	0.182827	0.184163	0.157987
Aida	0.401039	0.684373	0.845443	0.670617	0.670981	0.414795	0.294827
Aif1	0	0.135999	0.00169182	0.000522671	0.0167906	0	0.00569429
Aif1l	0	0.0974344	0.0686068	0.0623449	0.102692	0.0254345	0.0161541
Aifm1	0.366239	0.220383	0.383863	0.294196	0.336822	0.285865	0.319834
Aifm2	0.217501	0.337397	0.136844	0.215235	0.145198	0.24901	0.467496
Aifm3	0	0.0193697	0	0	0.00270788	0.00338741	0.00948234
Aig1	0.227041	0.0764056	0.222432	0.254567	0.18483	0.105349	0.0650465
Aim1	0	0.0195631	0.00173038	0	0.00244029	0	0.00112749
Aimp1	0.838665	0.693801	0.704366	0.732043	0.716697	0.611728	0.499456
Aimp2	0.259877	0.201124	0.569845	0.53191	0.484395	0.243553	0.199377
Aip	0	0.3083	0.357275	0.310242	0.318953	0.46147	0.471967
Airn	0	0.23195	0.0726535	0.10081	0.134473	0.154497	0.157412
Ajuba	0.185413	0.0239065	0.0910154	0.0678627	0.0930708	0.0297681	0.0176461
AK010878	0.310404	0.0356714	0.145539	0.121093	0.105178	0.0847304	0.134704
Ak1	0.259877	0.208655	0.502353	0.747453	0.579497	0.590906	0.578513
AK157302	0	0.0148784	0	0	0	0	0
Ak2	0.337852	0.151205	0.601523	0.509436	0.430338	0.471432	0.444916
Ak3	0.904897	1.01914	0.464648	0.612567	0.461915	0.747326	0.715099
Ak6	0.17374	0.293531	0.831638	0.719098	0.637164	0.512271	0.420282
Ak7	0	0.00987854	0.00884398	0.000281799	0.000278296	0.00201207	0.021148
Ak9	0.206261	0.0159729	0.00727858	0	0.000399951	0.00397825	0.00307673
Akap1	0.31045	0.143503	0.132805	0.161842	0.130598	0.172791	0.286464
Akap10	0.0752835	0.24877	0.101571	0.109656	0.0924857	0.0849191	0.0868091
Akap11	0.715745	0.539021	0.402984	0.481456	0.440201	0.450572	0.38626
Akap12	1.58363	2.27523	1.38776	1.4032	1.70311	1.58044	0.705412
Akap13	1.0357	0.867842	0.694922	0.824777	0.78811	0.699644	0.445544
Akap17b	0.36542	0.286421	0.126997	0.129178	0.168351	0.112826	0.0951886
Akap3	0	0.0126439	0.0017358	0	0.00633499	0	0
Akap4	0.123657	0.218111	0.0111276	0.000814793	0.0221347	0.00626629	0
Akap7	0.241049	0.44371	0.11521	0.0638799	0.0994784	0.129905	0.0956379
Akap8	0.914034	0.516621	0.410746	0.346141	0.332523	0.345555	0.279336
Akap8l	0.300156	0.61387	0.385694	0.5086	0.428875	0.619854	0.545397
Akap9	1.22516	1.48196	0.70249	0.849943	0.931431	0.846238	0.975005
Akip1	0.41275	0.42276	0.429854	0.33201	0.364132	0.511289	0.615136
Akirin1	0.511563	0.187722	0.27008	0.42108	0.314494	0.285272	0.358079
Akirin2	0.647501	0.453403	0.603489	0.611226	0.581644	0.466704	0.343368
Akna	0	0.0352103	0.0188008	0.0166889	0.0411361	0.00595965	0.00798254
Aknaos	0	0.0213213	0	0	0.00555728	0	0.00304065
Akr1a1	1.74621	1.77184	1.75052	1.90915	1.83319	1.85529	2.04114
Akr1b10	0.206261	0.400136	0.439536	0.420453	0.456628	0.545436	0.478265
Akr1b3	0.17374	0.511407	0.324958	0.32127	0.322019	0.7033	1.37366
Akr1b7	0	0	0.00079929	0	0	0.0331909	0.0652194
Akr1b8	0.321715	0.81844	1.02216	1.11927	1.09148	1.11521	1.33695
Akr1c12	0	0.0148986	0.00449309	0.000590427	0.00190886	0	0.00685366
Akr1c13	0.161799	0.029541	0.0839968	0.0347805	0.0330886	0.0129526	0.00152615
Akr1c14	0.465791	0.465356	0.0999875	0.0238231	0.181038	0.316765	0.0422238
Akr1cl	0.54832	2.61464	1.33095	1.12277	1.47754	2.91761	3.96911
Akr1e1	0.245818	0.347369	0.207124	0.256985	0.203339	0.127482	0.105773
Akr7a5	0	0.272164	0.155424	0.228247	0.165481	0.297227	0.340996
Akt1	0.239257	0.355836	0.302456	0.269051	0.306997	0.314001	0.309141
Akt1s1	0	0.103446	0.0828526	0.0731717	0.0698999	0.0777123	0.060339
Akt2	0	0.351375	0.178583	0.217478	0.221292	0.298329	0.347954
Akt2-ps	0	0.00964819	0	0.000626673	0	0	0.000895856
Akt3	0.341465	0.20873	0.1835	0.158755	0.196471	0.0973671	0.0395222
Aktip	0.536506	0.340197	0.236203	0.271523	0.183593	0.29355	0.287264
AL589742.2	0	0.00726646	0.0194917	0.00134654	0.00117475	0.00253485	0
AL662809.1	0	0.00786311	0.00661886	0.000544356	0.000728072	0.00392808	0.0342312
Alad	0.647826	0.326471	0.469681	0.288462	0.30125	0.277085	0.371162
Alas1	0.438374	0.85375	0.209132	0.309482	0.329137	0.703855	1.34678
Alas2	0.217501	0	0	0.000790851	0	0.00408356	0.00444077
Alcam	0	0.0755429	0.294654	0.225804	0.0944485	0.0743047	0.0724447
Aldh16a1	0.0752835	0.108701	0.0923513	0.0719182	0.0536705	0.116973	0.150666
Aldh18a1	0	0.0503802	0.331422	0.34752	0.349972	0.257692	0.165362
Aldh1a1	0.781454	3.50575	1.44488	1.34079	1.79007	3.02635	3.93653
Aldh1a2	0	0.0164031	0.455593	0.494603	0.595845	0.259433	0.459943
Aldh1a3	0	0.567713	0.836209	1.1641	0.522656	0.30963	0.119039
Aldh1a7	0	0.147785	0.104704	0.0122774	0.0694193	0.848926	1.76514
Aldh1b1	0.197748	0.551404	0.0202969	0.0331893	0.041409	0.0812566	0.281523
Aldh1l1	0	0.180636	0.104825	0.132461	0.0939036	0.28945	0.603793
Aldh1l2	0	0.029675	0.306827	0.4216	0.338371	0.186979	0.0826341
Aldh2	1.10188	2.07803	0.622315	0.562774	0.81358	1.52495	2.27458
Aldh3a1	0	0.163563	0	0	0	0.0425255	0.0913607
Aldh3a2	0.192101	0.310838	0.174483	0.210882	0.194655	0.239111	0.224192
Aldh3b1	0	0.418337	0.082527	0.0684644	0.0976467	0.290002	0.540525
Aldh3b2	0	0.0102622	0	0.000638102	0.00216194	0	0
Aldh4a1	0	0.142406	0.0448689	0.0757135	0.0607628	0.0992716	0.146726
Aldh5a1	0.126633	0.116921	0.0291333	0.0280695	0.025985	0.0374987	0.0811649
Aldh6a1	0	0.355113	0.0338946	0.0387661	0.0583504	0.12692	0.224518
Aldh7a1	0	0.482618	0.51753	0.519774	0.600553	0.601608	0.795934
Aldh9a1	0.487539	0.449876	0.393364	0.395449	0.321056	0.472794	0.758336
Aldoa	1.47977	1.96106	2.1405	2.3039	2.16713	2.46107	2.70959
Aldoart1	0	0.0907968	0.00454698	0.0024916	0.00186061	0.00865079	0.00766524
Aldoart2	0	0.0781546	0	0.00165481	0.00877731	0.00743855	0.0159945
Aldoc	0	0	0.0968797	0.194733	0.0577576	0.350463	0.724751
Alg1	0	0.349096	0.14368	0.192554	0.170046	0.311439	0.40468
Alg10b	0	0.0839762	0.0835674	0.0844693	0.0429583	0.0605556	0.0144268
Alg11	0	0.172978	0.148873	0.134039	0.138537	0.165239	0.114804
Alg12	0.180781	0.0627014	0.0384198	0.0599438	0.0264562	0.0797945	0.0351341
Alg13	0	0.103362	0.215735	0.0789234	0.0860712	0.05333	0.0816118
Alg14	0.358912	0.294371	0.513639	0.478581	0.442599	0.388216	0.394516
Alg2	0	0.253549	0.137585	0.172511	0.121309	0.224731	0.242641
Alg3	0	0.0396801	0.197664	0.184623	0.174962	0.188744	0.196516
Alg5	0.27919	0.491764	0.686074	0.725593	0.7184	0.575059	0.616959
Alg6	0.395616	0.246801	0.131416	0.0776738	0.0893628	0.0823961	0.0926415
Alg8	0	0.0427592	0.170629	0.112657	0.071172	0.0751098	0.0577209
Alg9	0.359569	0.0544082	0.0688227	0.0785138	0.0809186	0.0814855	0.0687085
Alkbh1	0.172568	0.19091	0.206884	0.23819	0.177215	0.131296	0.160333
Alkbh2	0.27919	0.101292	0.133707	0.14118	0.151827	0.171094	0.113357
Alkbh3	0.733699	0.252855	0.271813	0.358013	0.243451	0.267367	0.20297
Alkbh4	0	0.071534	0.0284589	0.0134089	0.0275611	0.0607393	0.049576
Alkbh5	0	0.421118	0.291953	0.297766	0.273558	0.362365	0.319416
Alkbh6	0	0.120305	0.144272	0.15462	0.140095	0.252696	0.315151
Alkbh7	0.206261	0.203706	0.128784	0.143548	0.173119	0.23909	0.327734
Alkbh8	0.185413	0.117721	0.104897	0.134434	0.117722	0.116079	0.0841959
Allc	0	0.0983703	0.00169182	0	0.00765399	0	0.00137189
Alms1	0	0.0681631	0.0533937	0.0189553	0.00297364	0.0224966	0.023534
Alox12	0.87542	0	0.00598771	0.0017308	0.00678096	0.00279023	0
Alox5ap	0	0.0377547	0.0288715	0.00898575	0.0266713	0.0220277	0.0131237
Alpk1	0	0.0147582	0.0163215	0.028858	0.0403087	0.0284416	0.0150419
Alpl	0.17374	0.625491	0.0946214	0.0336598	0.189677	0.191134	0.0477219
Als2	0	0.0118993	0.0405082	0.0142454	0.019612	0.0315543	0.00965085
Als2cl	0.768929	0.0773512	0.00833456	0.00704309	0.00530683	0.0435606	0.0147955
Als2cr11	0.123657	0.0368005	0.00118716	0.00075223	0.000946212	0	0
Als2cr12	0.161799	0.0256997	0.0146192	0.0130176	0.00776143	0	0
Alyref	0.225489	0.19473	0.576391	0.300308	0.264637	0.242242	0.205452
Alyref2	0	0.0466831	0.0817938	0.0516448	0.044218	0.0803135	0.103884
Amacr	0.0752835	0.273309	0.0963019	0.0943747	0.0845546	0.227608	0.332196
Ambra1	0.111848	0.079169	0.0586266	0.0371881	0.0647224	0.0611582	0.0691357
Amd-ps3	0	0.0148784	0.132194	0.0676598	0.140826	0.0791203	0.121808
Amd-ps4	0	0.0147881	0	0.00016212	0.00150316	0	0.00139282
Amd1	0.888062	1.10131	1.07287	0.829137	0.886346	1.01128	1.16437
Amdhd2	0	0.0812678	0.14124	0.21038	0.148292	0.260332	0.245103
Amer1	0.217501	0.434379	0.335674	0.184089	0.230988	0.483276	0.526051
Amfr	0.606646	0.394867	0.203069	0.285542	0.21973	0.316145	0.336472
Amh	0	0.0129231	0	0	0	0	0
Amhr2	0.67898	0.116586	0.016238	0.00493213	0.00553798	0.0313633	0.526606
Amica1	0	0	0.0126373	0.0112178	0.0311784	0.00475397	0.00102323
Amigo2	0.111848	0.0236617	0.00767029	0.00405801	0.00330394	0.00183095	0.00337283
Ammecr1	0.0752835	0.278315	0.33593	0.370326	0.317306	0.212499	0.158526
Ammecr1l	0.331748	0.217497	0.251009	0.333812	0.263118	0.238833	0.14187
Amn1	0	0.214463	0.123666	0.159185	0.101681	0.192757	0.184711
Amot	0.33383	0.00716907	0.114553	0.074094	0.053806	0.10271	0.0620487
Amotl1	0.856473	0.361296	0.514099	0.637996	0.51765	0.541095	0.571394
Amotl2	0.643517	0.62956	0.72237	0.704186	1.02214	0.525508	0.354196
Ampd2	0	0.13855	0.112987	0.127569	0.136115	0.120801	0.0500119
Ampd3	0.321715	0.721052	0.242447	0.22676	0.349603	0.215294	0.0226786
Amph	0.185145	0	0	0	0.00105606	0	0.00119029
Amt	0.148699	0.021729	0.00911771	0.00992822	0.0109241	0.0163626	0.0255821
Amy1	0.259877	0.456258	0.0263471	0.00869027	0.0298164	0.437022	0.36558
Amz1	0	0.00813436	0.027495	0.0155652	0.00930447	0.00746781	0.00228819
Amz2	0.523365	0.449216	0.524789	0.416544	0.434762	0.434983	0.379564
Anapc1	0.36972	0.23005	0.276237	0.23218	0.256783	0.24567	0.20713
Anapc10	0.570795	0.407886	0.406834	0.349005	0.350528	0.337011	0.345112
Anapc11	0.695394	1.07793	1.14976	0.934425	0.783676	0.843501	0.778056
Anapc13	0.495322	1.27453	0.901507	0.794761	0.982404	1.04621	1.41595
Anapc15	0.404029	0.0909843	0.403067	0.338412	0.31728	0.174771	0.171105
Anapc16	0.666372	1.01782	0.931127	0.884954	0.90994	1.00482	1.10965
Anapc2	0.321046	0.402261	0.338125	0.267395	0.304588	0.276943	0.284049
Anapc4	0.933375	0.455101	0.611708	0.555417	0.585751	0.383343	0.39923
Anapc5	0.888775	1.12997	0.94565	0.74882	0.718101	0.907931	0.792928
Anapc7	0.504914	0.341018	0.383976	0.333967	0.315011	0.286979	0.388311
Ang	0	0.262133	0.0963261	0.099614	0.134442	0.192069	0.106481
Angel2	0.809307	0.548675	0.311848	0.285458	0.317628	0.284183	0.237765
Angpt1	0	0.080951	0.222379	0.0756522	0.139619	0.114429	0.0237074
Angpt4	0	0.0573741	0.0318589	0.139633	0.0319302	0.0227641	0.0161227
Angptl1	0	0.107293	0.0386146	0.0341543	0.03534	0.0825571	0.233383
Angptl2	0	0.111126	0.187213	0.110861	0.0810874	0.11211	0.108085
Angptl4	0.537627	0.47756	0.42961	0.868334	0.423981	0.279006	0.331668
Angptl6	0	0.0101436	0.0261829	0.0897899	0.0134421	0.0430402	0.0510305
Ank	0	0.0123205	0.451244	0.875558	0.342524	0.307934	0.530187
Ank2	0	0.0433504	0.0985565	0.148932	0.0639162	0.0659324	0.0418797
Ank3	0	0.236628	0.0658371	0.0853204	0.0612175	0.0240002	0.00285448
Ankar	0	0.0321378	0	0	0	0	0
Ankdd1b	0	0.0125749	0.00175032	0.00135472	0.00737467	0.00733928	0.00973687
Ankef1	0	0.10735	0.00593168	0	0.00324367	0.000589768	0
Ankfn1	0	0.0163176	0	0	0	0	0
Ankfy1	0.172568	0.150653	0.131577	0.153962	0.117814	0.133791	0.104711
Ankhd1	0.458382	0.495678	0.368878	0.310447	0.308285	0.395781	0.378008
Ankib1	0.4682	0.294118	0.483886	0.424825	0.462781	0.356675	0.437938
Ankle1	0	0	0.167063	0.000297813	0	0	0.00102323
Ankle2	0.287485	0.418601	0.28387	0.263317	0.180801	0.269768	0.19007
Ankmy2	0.421173	0.20958	0.149933	0.211801	0.169539	0.235629	0.173437
Ankra2	0.440939	0.440052	0.220689	0.266315	0.216115	0.317628	0.250925
Ankrd10	0.300677	0.615255	0.207934	0.236769	0.250641	0.277342	0.216297
Ankrd11	1.42579	1.19936	1.08246	0.97154	1.13302	0.841278	0.723224
Ankrd12	1.19969	1.26126	0.660892	0.816472	0.723425	0.921079	0.839868
Ankrd13a	0.774415	0.208162	0.153274	0.147891	0.125043	0.290085	0.380014
Ankrd13b	0	0.0335632	0.0202569	0.0212891	0.0209014	0.035049	0.0405213
Ankrd13c	0.43212	0.394018	0.293674	0.28197	0.244841	0.256951	0.28418
Ankrd13d	0	0.0130462	0.00439482	0.0172873	0.00838415	0.0210095	0.0173628
Ankrd16	0.379077	0.351407	0.0917581	0.13508	0.109979	0.137672	0.158554
Ankrd17	0.470905	0.584062	0.589296	0.577675	0.667781	0.588765	0.58591
Ankrd22	0	0.00956821	0	0	0	0	0
Ankrd23	0	0.132975	0.0146728	0.0593347	0.0317998	0.0832361	0.0422857
Ankrd24	0	0.160545	0.0348192	0.0365369	0.0494887	0.107278	0.130828
Ankrd26	0.376847	0.258595	0.360024	0.170609	0.155635	0.17533	0.129723
Ankrd27	0.123657	0.16654	0.139435	0.156319	0.146032	0.149677	0.120175
Ankrd28	0	0.193264	0.145475	0.143635	0.0931897	0.0587981	0.0288477
Ankrd29	0.678755	0.506198	0.0898477	0.135205	0.105588	0.0960482	0.017707
Ankrd32	0.185503	0.39716	0.589699	0.17851	0.159331	0.188087	0.080706
Ankrd33	0	0.0121431	0	0	0	0	0
Ankrd33b	0.600901	0.0194177	0.000839105	0	0.00293772	0	0.00101016
Ankrd34a	0	0.0175729	0.0342303	0.0138168	0.00406815	0.00989943	0
Ankrd34b	0	0.0112119	0	0	0	0	0.00349161
Ankrd35	0	0.255958	0.0149215	0.0257981	0.0254145	0.0708932	0.0350159
Ankrd36	0	0.0306703	0.00136374	0	0.00231538	0.00319114	0
Ankrd37	0.858239	0.0817528	0.175656	0.0770848	0.0878977	0.135005	0.0624168
Ankrd39	0.161052	0.181236	0.0755744	0.0820823	0.0695418	0.119335	0.0939011
Ankrd40	0.91066	0.321066	0.27883	0.193419	0.215265	0.253259	0.184483
Ankrd42	0	0.0997039	0.0351261	0.0696172	0.0351519	0.0311397	0.0832392
Ankrd44	0	0.051883	0.0252644	0.042836	0.0446987	0.0604581	0.0145956
Ankrd45	0	0.0213675	0.00358118	0.000522671	0.000544103	0.00286574	0.0010141
Ankrd46	0.185413	0.385358	0.446645	0.472396	0.40542	0.581503	0.628925
Ankrd49	0.217501	0.326644	0.149324	0.105523	0.157127	0.107779	0.106618
Ankrd50	0.213911	0.249941	0.334527	0.339313	0.386656	0.239164	0.182997
Ankrd52	0.185145	0.117264	0.0813954	0.114593	0.050446	0.0397503	0.0670871
Ankrd53	0	0.0106789	0	0	0	0	0.00209929
Ankrd54	0.161052	0.205009	0.195379	0.176953	0.115202	0.196277	0.109085
Ankrd55	0	0.0217529	0.0196205	0.00362941	0.00512193	0.00120711	0.00588613
Ankrd60	0	0.00788573	0	0	0.00202898	0	0.0038487
Ankrd61	0	0.0331016	0.00227087	0.00471753	0.000221424	0.00151174	0.00442609
Ankrd66	0	0.0181672	0.00674976	0.000974165	0.00423731	0.000956627	0
Ankrd7	0	0.00934796	0	0	0	0.00190907	0
Ankrd9	0	0.0430277	0.0420517	0.0645138	0.0356962	0.137727	0.101887
Anks1	0.641179	0.0964503	0.0479015	0.0357546	0.0401042	0.0525407	0.0261702
Anks3	0.429483	0.333858	0.1475	0.15025	0.181354	0.258858	0.3102
Anks6	0	0.0108944	0.0448806	0.048978	0.0216774	0.0378499	0.0134933
Ankzf1	0.259877	0.27316	0.150937	0.200163	0.15587	0.183423	0.294902
Anln	0	0.073922	1.68758	0.154505	0.238197	0.0409963	0.0227408
Ano1	0.646742	0	0.00346221	0	0.00207349	0	0.00178363
Ano10	0	0.18614	0.151212	0.230012	0.141586	0.241858	0.15546
Ano3	0	0.00570502	0.0427523	0.11428	0.04105	0.101545	0.162414
Ano4	0	0.0551754	0.0254557	0.059983	0.0187862	0.0234696	0.00394609
Ano6	0.852331	0.84942	0.741608	0.760121	0.866501	0.563448	0.395151
Ano8	0.148699	0	0.0227966	0.0298044	0.0208386	0.0157048	0.0252206
Anp32a	2.30969	1.31571	1.58375	1.3053	1.33231	1.33362	1.08957
Anp32b	1.56367	1.39211	2.1714	1.62941	1.6373	1.52363	1.31113
Anp32b-ps1	0.339476	0.0714007	0.0174992	0.0180269	0.00971189	0.0254843	0.0257934
Anp32e	0.778152	0.991228	1.37159	0.719185	0.734889	0.634318	0.586916
Anpep	0.185145	0	0.0105926	0.00100988	0.0170882	0.00107083	0
Antxr1	0.405574	0.42909	0.162441	0.227597	0.141012	0.280292	0.170243
Antxr2	0.259877	0.45016	0.245031	0.31975	0.155155	0.319548	0.238036
Antxrl	0	0.00788573	0.00387067	0.000288947	0.00115836	0	0
Anxa1	0.765157	1.30161	2.3034	2.48233	2.16539	1.21457	0.996807
Anxa11	0	0.0387397	0.0142567	0.0313452	0.0158076	0.0529935	0.00127217
Anxa2	2.43867	2.84598	3.15859	3.33828	3.1325	2.53367	2.01273
Anxa3	1.64005	1.07995	1.30627	1.41577	1.53942	0.646033	0.743988
Anxa4	0.185503	0.576351	0.456401	0.636493	0.447386	0.52267	0.390355
Anxa5	1.66292	2.17199	2.35258	2.68981	2.38908	2.17825	2.11871
Anxa6	0.245818	0.284143	0.430866	0.463187	0.45447	0.329351	0.218818
Anxa7	0.663226	1.00304	0.654761	0.799032	0.727216	0.450365	0.422848
Anxa8	0.259877	0.164635	0.210351	0.627442	0.160191	0.0677619	0
Anxa9	0.161799	0.379777	0.00678968	0.0110515	0.00741401	0.0404593	0.010051
Aoc1	0	0.0259203	0.00112115	0	0.00250342	0.00792884	0.0254163
Aoc2	0	0.0341015	0.0275638	0.0152807	0.0280865	0.0143148	0.010331
Aoc3	1.16289	0.23115	0.114282	0.0703748	0.218828	0.13281	0.103688
Aox1	0.192101	0.54548	0.0179448	0.0670207	0.0634846	0.168105	0.232555
Aox2	0	0.0136385	0.000496381	0.000440403	0.00311165	0	0.00440585
Aox3	0	0.834945	0.0120446	0.0049473	0.00644836	0.00587966	0.0266265
Ap1ar	0	0.269114	0.269411	0.211378	0.184452	0.197693	0.13207
Ap1b1	0	0.0832297	0.0571365	0.119137	0.114687	0.118727	0.155265
Ap1g1	0.231992	0.216191	0.317178	0.292981	0.297941	0.25811	0.271759
Ap1g2	0	0.0423852	0.0275938	0.0422831	0.0526712	0.0443445	0.0336731
Ap1m1	0.41792	0.255389	0.241512	0.260703	0.247401	0.16725	0.140418
Ap1s1	0.480919	0.280777	0.827844	0.784751	0.72189	0.527383	0.421989
Ap1s2	0.0752835	0.464338	0.414647	0.613036	0.398233	0.363575	0.129669
Ap2a1	0.290427	0.135642	0.0807394	0.121721	0.0614613	0.107038	0.0570606
Ap2a2	0.249212	0.488322	0.519981	0.510229	0.549133	0.354543	0.241639
Ap2b1	0.217501	0.459557	0.279724	0.284576	0.268864	0.218445	0.161179
Ap2m1	0.464772	0.56383	0.625823	0.641028	0.543756	0.514728	0.360504
Ap2s1	0.603546	0.68158	0.860836	0.971803	0.737182	0.816096	0.903319
Ap3b1	0.562318	0.531372	0.668912	0.774357	0.693166	0.703401	0.637394
Ap3d1	0.798761	0.559488	0.612985	0.752514	0.708903	0.597346	0.678819
Ap3m1	0.666085	0.323299	0.499328	0.614068	0.607318	0.352079	0.292504
Ap3m1-ps	0	0.0107713	0.00170902	0	0	0	0.00789859
Ap3m2	0.488256	0.0661696	0.107198	0.167021	0.0884435	0.0817746	0.125131
Ap3s1	0.0752835	0.215769	0.464666	0.490438	0.423825	0.385677	0.37055
Ap3s2	0.172103	0.0831107	0.123135	0.141864	0.0938977	0.137127	0.118471
Ap4b1	0	0.0817323	0.038745	0.0325131	0.0168494	0.0223638	0.0380081
Ap4e1	0.185145	0.104886	0.037797	0.0317227	0.0366614	0.0592102	0.0147785
Ap4m1	0.388746	0.307532	0.153508	0.151845	0.154273	0.267812	0.234822
Ap4s1	0.412873	0.290107	0.193643	0.209952	0.158515	0.15738	0.232866
Ap5m1	0	0.147423	0.0778136	0.0952999	0.0708508	0.0754272	0.0712404
Ap5s1	0	0.164185	0.124044	0.149911	0.105074	0.174099	0.141272
Ap5z1	0	0.0798054	0.0383044	0.0754505	0.0485545	0.0547792	0.0434107
Apaf1	0.34192	0.146214	0.231912	0.176369	0.255656	0.118591	0.109027
Apba1	0	0.0583304	0.020788	0.0195303	0.0259885	0.0347347	0.011847
Apba3	0	0.0900517	0.116986	0.141313	0.0970812	0.131294	0.131859
Apbb1	0	0.0277174	0.0420465	0.072842	0.0395774	0.0552782	0.028059
Apbb1ip	0	0	0.633902	0.599605	0.810997	0.30477	0.149726
Apbb2	1.17164	0.103555	0.354372	0.595021	0.494105	0.262402	0.121297
Apc	1.27794	0.551152	0.606057	0.585179	0.558891	0.481587	0.475051
Apcdd1	0	0.016857	0.00250646	0	0.00186968	0.0134769	0.00313868
Apeh	0.249212	0.197444	0.191765	0.340807	0.209422	0.22864	0.262845
Apex1	0.285014	0.332927	0.701784	0.749394	0.649337	0.490868	0.555349
Apex2	0	0.0609187	0.153896	0.12396	0.135744	0.0773487	0.0167774
Aph1a	0.0752835	0.257266	0.101786	0.120939	0.134882	0.111897	0.0768026
Aph1b	0	0.169557	0.107376	0.110758	0.120678	0.168485	0.173142
Aph1c	0	0.0901592	0.00711075	0.022236	0.00552532	0.101064	0.219402
Api5	0.642909	0.317356	0.265544	0.298737	0.277903	0.224361	0.232618
Apip	0.212436	0.701343	0.503152	0.459583	0.328757	0.450384	0.531686
Apitd1	0	0.0101436	0.256005	0.0421408	0.034214	0.0191775	0.00130349
Aplf	0.17374	0.0407283	0.113829	0.0693183	0.0601758	0.0524885	0.0513566
Apln	1.03233	0.0472344	0.211286	0.039514	0.0819016	0.106086	0.307595
Aplnr	0.404896	0	0	0	0	0	0
Aplp2	1.86861	1.52204	1.35145	1.51517	1.34642	1.66486	1.91809
Apmap	0.349663	0.282954	0.131579	0.0976339	0.0797884	0.199026	0.230025
Apoa1	0	0.0255652	0	0	0	0	0
Apoa1bp	0.180781	0.880903	0.57957	0.638467	0.563755	0.876462	0.973379
Apobec1	0.17573	0.0511639	0.0855025	0.0162979	0.0403963	0.0613926	0.0100584
Apobec3	0.580822	0.0813828	0.0429892	0.0274529	0.0599586	0.037789	0.00294249
Apobr	0	0.121113	0.0464372	0.116939	0.0691708	0.0548009	0.0175655
Apoc1	0	0.348239	0.00786961	0.00153512	0.00350943	0.0377381	0.364194
Apod	0	0.869832	0.713813	0.227157	0.898128	0.562565	0.108123
Apoe	1.095	3.2661	0.88586	0.725219	0.611283	2.8865	3.15446
Apof	0	0.0166017	0	0.00327624	0.00123133	0.01373	0.00557683
Apol10b	0.605004	0	0.00216242	0.0010626	0.0143394	0.00499959	0
Apol6	0	0.0742438	0.0471619	0.0583314	0.0450316	0.0794955	0.338982
Apol7c	0	0	0	0	0.0087874	0	0
Apol9b	0.126633	0.0545396	0.233462	0.10688	0.262167	0.0421087	0.00904679
Apom	0	0.0154008	0	0	0.000545567	0.00106791	0
Apoo	0	0.0845572	0.109209	0.097442	0.0745569	0.053507	0.0886889
Apool	0	0.172919	0.263312	0.23455	0.276582	0.213301	0.186482
Apopt1	0.336576	0.641606	0.445995	0.476642	0.415822	0.524156	0.501361
App	2.68553	2.47888	2.44208	2.84771	2.55574	3.00398	2.59671
Appbp2	0.960974	0.698564	0.501211	0.432521	0.472973	0.677885	0.890564
Appl1	0.55692	0.657602	0.60291	0.62869	0.58529	0.373251	0.300999
Appl2	0	1.12527	0.285103	0.459111	0.319413	1.14797	1.75397
Aprt	1.0027	0.488597	0.950299	1.05224	0.861952	0.900756	0.859541
Aptx	0	0.196002	0.217351	0.179631	0.183783	0.153918	0.185195
Aqp11	0	0.168784	0.0111193	0.00398294	0.00562489	0.015181	0.0325366
Aqp2	0.547484	0.875434	0.0742953	0.0487012	0.123708	0.248956	0.66517
Aqp5	0	0.0150831	0.000832135	0	0.0100359	0.000657806	0.00259058
Aqp7	0	0.0100184	0.00288336	0.00116164	0.00282005	0.00127098	0.00128472
Aqr	0.281221	0.253281	0.343442	0.234111	0.234005	0.193822	0.135778
Ar	1.02058	1.12409	0.285897	0.195839	0.233679	0.474535	0.40458
Araf	0.267936	0.541577	0.351845	0.445797	0.377475	0.451921	0.464536
Arap1	0.192101	0.660057	0.351098	0.276994	0.445793	0.3498	0.0810827
Arap2	0.369997	0	0.00462877	0.0310224	0.008624	0.0204569	0.0139844
Arap3	0.429032	0.0107687	0.00100636	0	0.000930901	0	0
Arc	0	0.00963124	0.00175439	0.0420297	0.00286216	0	0.0308349
Arcn1	0.373734	1.0833	1.28994	1.25054	1.36008	0.996351	0.911357
Arel1	0	0.104341	0.109176	0.136338	0.123216	0.0841662	0.066073
Arf1	1.51871	1.30293	1.55496	1.61475	1.54145	1.43067	1.43199
Arf2	0.715398	0.531008	0.443445	0.384323	0.463826	0.262785	0.261014
Arf3	0.180781	0.257618	0.21599	0.287317	0.196253	0.219898	0.291737
Arf4	1.00148	1.44403	1.63499	1.64551	1.77121	1.39828	1.28688
Arf5	1.02159	0.764576	0.827142	0.855559	0.811794	1.04511	1.15443
Arf6	0.370269	0.326643	0.448173	0.391032	0.327299	0.338494	0.449573
Arfgap1	0.36972	0.29313	0.402869	0.49047	0.594817	0.374375	0.341098
Arfgap2	0	0.226317	0.175607	0.154474	0.149347	0.150843	0.199798
Arfgap3	0.826957	0.429868	0.450267	0.659037	0.539693	0.509423	0.371005
Arfgef1	0.713983	0.379264	0.285287	0.298548	0.265221	0.263739	0.324672
Arfgef2	0.0752835	0.180401	0.0756282	0.121601	0.112683	0.181773	0.163819
Arfip1	0.640454	0.369512	0.665508	0.825734	0.813082	0.518159	0.375257
Arfip2	0	0.289846	0.133486	0.164891	0.145396	0.26284	0.308479
Arfrp1	0.411987	0.222596	0.300153	0.252242	0.201789	0.265728	0.226667
Arglu1	1.65648	1.53846	1.144	1.04498	1.11436	1.11126	1.00049
Arhgap1	0.37484	0.332734	0.320568	0.383114	0.369395	0.27231	0.160122
Arhgap10	0.180781	0.829044	0.689152	0.758593	0.80124	0.631835	0.551279
Arhgap11a	0.17573	0	0.688934	0.0276236	0.0267566	0.0343054	0.0105198
Arhgap12	0.458858	0.372406	0.145682	0.174734	0.19851	0.187536	0.207004
Arhgap15	0	0.386976	0.0291326	0.0186401	0.0353667	0.0258107	0.0149205
Arhgap15os	0	0.0110872	0.0026271	0.00200825	0.00124602	0	0.00135598
Arhgap17	0.989039	0.521159	0.452171	0.448588	0.496037	0.446178	0.384322
Arhgap18	0.469697	0.438841	0.468899	0.106953	0.368801	0.269132	0.267312
Arhgap19	0.217501	0.0132913	0.139411	0.00930511	0.00739052	0.000883056	0.00441908
Arhgap20	0	1.00228	0.75187	0.490447	0.799043	0.88627	0.0877939
Arhgap21	0.361222	0.739072	0.535886	0.357732	0.504834	0.360584	0.387592
Arhgap22	0.185413	0.0203747	0.0774946	0.111352	0.0221793	0.0171004	0.0138742
Arhgap23	0.641301	0.165508	0.152819	0.128343	0.176143	0.140946	0.0983138
Arhgap24	0.17374	0.370804	0.411196	0.429527	0.569629	0.489891	0.406595
Arhgap25	0.111848	0	0.00322174	0	0.00172066	0	0
Arhgap26	0.111848	0.0184568	0.0291922	0.0273774	0.033286	0.0433396	0.0104487
Arhgap27	0.54208	0.0327102	0.00316613	0.0111099	0.00813799	0.00127098	0.000895856
Arhgap27os2	0	0.0151351	0.00152546	0.00673934	0.00505822	0.0195911	0.0203864
Arhgap28	0.161052	0.194021	0.0607687	0.03252	0.0502624	0.061372	0.00881365
Arhgap29	1.47235	1.02624	0.625164	0.482132	0.72705	0.365674	0.233279
Arhgap30	0	0.0133887	0.00704221	0	0.00318379	0.00681454	0
Arhgap31	0.0752835	0.0783391	0.139212	0.146688	0.119142	0.029117	0.0302987
Arhgap32	0.333259	0.120057	0.126154	0.0642549	0.116139	0.103793	0.0359872
Arhgap33	0	0.0208492	0.0215415	0.00657705	0.00608027	0.049809	0.00316676
Arhgap35	0.369049	0.260806	0.236914	0.21729	0.183716	0.225906	0.213801
Arhgap39	0	0.027872	0.022855	0.0285017	0.0134594	0.0233782	0.0147551
Arhgap42	0.111848	0.355309	0.212958	0.191557	0.248603	0.216771	0.115863
Arhgap44	0	0.00884285	0.00982376	0.0240884	0.020856	0.00820406	0.0133206
Arhgap5	0.902302	0.717351	0.622371	0.503489	0.551291	0.432606	0.513438
Arhgap6	0.0752835	0.268433	0.343228	0.304241	0.443486	0.342018	0.288845
Arhgap8	0.185413	0	0.00309674	0	0.00501981	0.0143519	0
Arhgap9	0.161052	0	0.00923877	0.00919012	0.00230927	0.000744723	0.00642377
Arhgdia	1.00472	0.936884	1.233	1.20163	1.11176	0.946321	0.877624
Arhgdib	0.505056	1.44484	0.636042	0.515279	0.845567	0.500221	0.30514
Arhgdig	0	0.124327	0.110425	0.158564	0.0928306	0.10003	0.0613469
Arhgef1	0.40657	0.216299	0.108841	0.135595	0.119652	0.144665	0.129913
Arhgef10	0	0.356286	0.0956095	0.139391	0.127599	0.13951	0.0416168
Arhgef10l	0	0.0472488	0.0114972	0.0151927	0.015805	0.0421592	0.0152312
Arhgef11	0.206261	0.105765	0.0573813	0.0742114	0.064956	0.0562929	0.113091
Arhgef12	1.015	0.698414	0.566682	0.522504	0.518006	0.492562	0.322543
Arhgef15	0.675509	0.0106918	0	0.000669927	0.00217315	0	0
Arhgef17	0.473169	0.217766	0.156867	0.192217	0.164972	0.139932	0.0957827
Arhgef18	0	0.0983359	0.171414	0.24485	0.181145	0.146887	0.132335
Arhgef2	1.13252	0.280634	0.454677	0.539116	0.410486	0.330937	0.151158
Arhgef25	0.67898	0.478503	0.288699	0.378994	0.331612	0.357697	0.14987
Arhgef26	0	0.0620639	0.0135235	0.00987716	0.0366715	0.0189413	0.00185521
Arhgef28	0.217501	0.0876118	0.0560223	0.0466097	0.0476473	0.0515849	0.0424605
Arhgef3	0.412017	0.219526	0.0177606	0.0112041	0.0214597	0.0447759	0.0265088
Arhgef33	0.0752835	0.0274795	0	0.010582	0.00449904	0.00318494	0.00300677
Arhgef37	0.217501	0	0.00165085	0.000405769	0	0.000744723	0.00740891
Arhgef39	0.241049	0	0.0929121	0.00292187	0.000223107	0	0
Arhgef4	0	0	0.00873792	0.0106313	0.00359949	0.00309907	0.00321535
Arhgef40	0	0.328178	0.451778	0.421867	0.478772	0.260248	0.127986
Arhgef5	0.709298	0.118297	0.106444	0.139394	0.0820784	0.0726018	0.0754913
Arhgef6	0	0.202565	0.0767426	0.0523322	0.090907	0.103631	0.132888
Arhgef7	0.869419	0.149993	0.207803	0.187114	0.252747	0.226105	0.182786
Arhgef9	0	0.188832	0.0688767	0.0789321	0.0415343	0.0787103	0.084637
Arid1a	0.180781	0.408443	0.20821	0.158497	0.163121	0.176208	0.112737
Arid1b	0.217501	0.376931	0.164869	0.103475	0.15634	0.151011	0.143448
Arid2	0.543347	0.431639	0.225308	0.154595	0.229845	0.252219	0.20511
Arid3a	0	0.0814053	0.05233	0.0966313	0.057812	0.0654485	0.0993715
Arid3b	0	0.0204017	0.00210573	0.0083579	0.00314586	0.0169566	0.00859767
Arid4a	1.2563	0.75945	0.879124	0.742092	0.898858	0.598787	0.471752
Arid4b	1.19451	1.05995	0.571673	0.648621	0.674173	0.714819	0.685562
Arid5a	0.359569	0	0.038386	0.043825	0.0425974	0.016744	0.00675341
Arid5b	0.888214	0.90354	0.797828	0.551332	0.9714	0.468021	0.304386
Arih1	0	0.336628	0.515483	0.477217	0.499937	0.26574	0.21196
Arih2	0.38092	0.358133	0.195949	0.179475	0.189281	0.245969	0.211371
Arl1	0.571702	1.07813	0.967512	1.06995	1.16375	0.918623	0.753163
Arl10	0	0.0955358	0.00640222	0.0104857	0.00964823	0.00439524	0.0206171
Arl13b	0.161052	0.493526	0.485966	0.335957	0.389639	0.308535	0.249402
Arl14ep	0.180781	0.314448	0.316985	0.290294	0.310218	0.267409	0.168499
Arl15	0.747557	0.096312	0.0829767	0.105358	0.0795196	0.112771	0.0743398
Arl16	0	0.195334	0.301123	0.349526	0.318134	0.265686	0.343059
Arl2	0.734765	0.458967	0.499059	0.665546	0.389724	0.733736	0.737571
Arl2bp	1.1805	0.376606	0.461539	0.398257	0.474432	0.489432	0.677506
Arl3	0.562518	0.803318	0.79277	0.858908	0.868487	0.977855	1.06367
Arl4a	1.37849	0.983466	0.258821	0.128301	0.180592	0.315109	0.267776
Arl4aos	0	0.0134709	0	0	0.00125131	0	0
Arl4c	0	0.00819516	0.068791	0.054278	0.020397	0.00772871	0.00809009
Arl4d	0	0.175443	0.0304204	0.0320096	0.0173029	0.0116076	0.00770597
Arl5a	0	0.134884	0.245834	0.211727	0.321699	0.154089	0.111466
Arl5b	0.126633	0.176609	0.104237	0.127206	0.0896205	0.179927	0.195941
Arl5c	0.23739	0.0329333	0.0166092	0.0376095	0.024569	0.0398473	0.0388455
Arl6	0	0.245934	0.15219	0.150171	0.114221	0.166125	0.0730182
Arl6ip1	1.49552	1.32009	2.07112	1.21467	0.884012	1.31525	1.35857
Arl6ip4	0.716603	0.609027	0.880819	0.756153	0.758097	0.699581	0.626897
Arl6ip5	1.2806	0.596272	0.431119	0.49207	0.41175	0.311205	0.239815
Arl6ip6	0.441859	0.216249	0.187967	0.218203	0.150153	0.13433	0.11954
Arl8a	0	0.22536	0.226362	0.373594	0.336502	0.273655	0.232762
Arl8b	0.17573	0.475423	0.645699	0.775866	0.591074	0.656114	0.603422
Arl9	0	0.058826	0.00300501	0	0.0057123	0	0.0063975
Armc1	0.681576	0.437941	0.585651	0.499179	0.464882	0.417188	0.430234
Armc10	0.161799	0.175895	0.160075	0.160216	0.124825	0.159594	0.128259
Armc12	0	0.0133805	0	0.000532945	0.00555156	0.00428819	0.0039603
Armc2	0	0.0247179	0.00771216	0.0112141	0.00400733	0.0164441	0.0098876
Armc3	0	0.0217103	0	0	0.00528326	0	0
Armc4	0	0.00704018	0	0.0010882	0.000128199	0.00120563	0
Armc5	0	0.128694	0.0905502	0.0736875	0.108784	0.0790458	0.0710701
Armc6	0	0.0533993	0.0821924	0.0955062	0.0910919	0.0940807	0.0598944
Armc7	0	0.0295168	0.0523693	0.0287862	0.0325837	0.0242099	0.032721
Armc8	0.74525	0.421266	0.28549	0.228296	0.248732	0.290903	0.239193
Armc9	0.227041	0.0797856	0.0673797	0.152329	0.105436	0.0980882	0.0786193
Armcx1	0.249212	0.566127	0.354387	0.397468	0.37319	0.498351	0.482327
Armcx2	0.554236	0.702104	0.490272	0.367924	0.493286	0.834407	1.33706
Armcx3	0.622823	0.707144	0.269647	0.351972	0.338518	0.453898	0.571842
Armcx4	0	0.133882	0.215293	0.102252	0.22517	0.104763	0.0229906
Armcx5	0.217501	0.298895	0.122881	0.154917	0.156447	0.128508	0.189995
Armcx6	0.161052	0.714656	0.254997	0.0869854	0.260672	0.4791	0.995815
Armt1	0.0752835	0.230524	0.287432	0.189153	0.16915	0.259179	0.255191
Arnt	0.307555	0.225776	0.110772	0.110448	0.0932993	0.179133	0.1145
Arnt2	0	0.0272449	0.00738712	0.020042	0.0054003	0.00800735	0
Arntl	0.44935	0.0972207	0.186995	0.201322	0.18133	0.0722772	0.0744266
Arntl2	0	0.123294	0.0227057	0.0449713	0.0188785	0.0277788	0.0171928
Arpc1a	0.840534	0.789924	1.09383	1.19564	1.18625	1.24072	1.31543
Arpc1b	1.20873	1.34468	1.86472	1.94149	1.84256	1.73431	1.63732
Arpc2	2.27516	1.80558	2.70497	2.71031	2.72527	2.06314	1.8373
Arpc3	0.925771	0.545599	0.450489	0.574318	0.446014	0.541706	0.543392
Arpc4	0.639849	0.677736	1.02801	1.12289	0.895913	0.818467	0.825623
Arpc5	1.25035	1.07235	1.69578	1.63587	1.86035	1.21323	1.20026
Arpc5l	1.02163	0.763564	0.93836	0.968201	0.76127	0.793632	0.766748
Arpp19	0.577154	0.913837	1.42404	1.12316	1.28757	0.826474	0.794314
Arrb1	0.111848	0.169016	0.0292511	0.0261887	0.0367067	0.0191351	0.0114797
Arrb2	0.17573	0.0830269	0.105044	0.0612198	0.0605205	0.0946105	0.121097
Arrdc1	0	0.115396	0.0920482	0.0849819	0.0693422	0.0830086	0.0942347
Arrdc2	0	0.0588558	0.0369697	0.0524028	0.0638962	0.0781553	0.0821295
Arrdc3	0	0.317663	0.0768534	0.0295026	0.0165722	0.0604389	0.0317841
Arrdc4	0.508106	0.13888	0.296445	0.346411	0.288688	0.352433	0.155929
Arrdc5	0	0.00956821	0.000920836	0	0	0.0109375	0
Arsa	0.269833	0.151024	0.164523	0.278685	0.216475	0.520049	0.590476
Arsb	0.259877	0.522302	0.204796	0.251506	0.17511	0.314041	0.327472
Arsg	0	0.107414	0.0274196	0.0329169	0.0461599	0.0958119	0.129909
Arsi	0	0.0978525	0.0374149	0.0249399	0.0566551	0.0284239	0
Arsj	0	0.0500562	0.142736	0.0710942	0.0519876	0.157297	0.0819033
Arsk	0.126633	0.529101	0.191403	0.195014	0.155409	0.27657	0.299845
Art2a-ps	0	0	0	0.000413744	0.00586683	0	0
Art3	1.0865	0.916713	0.109171	0.102425	0.215238	0.146996	0.172641
Art4	0	0.0688895	0.00990016	0	0.0254139	0.13517	0.0758431
Artn	0	0.0389209	0	0.000918379	0.00218189	0	0
Arv1	0.172103	0.0240675	0.0254573	0.0219146	0.0313944	0.0359325	0.0169524
Arvcf	0.405862	0.161227	0.0235329	0.00265545	0.0184929	0.0175674	0.0281624
Arx	0	1.05686	0.45919	0.362423	0.549585	0.69944	0.237392
Arxes1	0	0.178856	0.0339865	0.0145783	0.0412633	0.0492401	0.00356106
Arxes2	0	0.581487	0.114298	0.0871851	0.147329	0.274201	0.153925
As3mt	0.389538	0.212021	0.0800854	0.0414397	0.0646699	0.0421719	0.0549277
Asah1	0.123657	0.68528	0.945824	1.36899	0.997292	1.25389	1.45794
Asah2	0	0.114143	0.0553404	0.0893276	0.0646176	0.153151	0.160446
Asap1	1.07048	0.510784	0.705511	0.770072	0.708916	0.486402	0.278608
Asap2	0.148699	0	0.06111	0.0640983	0.0419396	0.0127647	0.0329554
Asap3	0	0.1276	0.0509307	0.0420837	0.0493734	0.0390249	0.00925855
Asb1	0	0.00827869	0.0547443	0.0617972	0.0645071	0.0379822	0.0403397
Asb10	0.185413	0.0110259	0.00140946	0.00451459	0	0.00851458	0.0240536
Asb13	0.525116	0.135918	0.123167	0.120243	0.090009	0.126246	0.0837884
Asb15	0	0.00827869	0	0	0.00544999	0	0
Asb17	0	0.0788393	0.00169182	0.00016212	0.00647685	0.0107766	0.00177303
Asb2	0	0.262577	0.00302508	0.00463899	0.00352533	0	0
Asb3	0	0.132422	0.2119	0.17441	0.191036	0.202449	0.16154
Asb6	0.126633	0.0768345	0.123676	0.077	0.0965263	0.122374	0.102614
Asb7	0.292147	0.205173	0.113099	0.174261	0.116769	0.0891941	0.0986009
Asb8	0.248403	0.278574	0.25838	0.251448	0.273092	0.238676	0.219354
Asb9	0	0.0292757	0.000512231	0	0.00388544	0	0
Ascc1	0	0.399089	0.133859	0.166187	0.130277	0.228181	0.336594
Ascc2	0.161052	0.153849	0.189671	0.293387	0.224546	0.117832	0.107415
Ascc3	0.326018	0.35151	0.474015	0.414645	0.549374	0.175311	0.15464
Asf1a	0.217501	0.526281	0.550613	0.34621	0.416517	0.356625	0.328432
Asf1b	0	0.010703	0.444847	0.0113548	0.0359835	0.0119787	0.0203561
Asgr1	0	0	0	0	0	0	0.0372341
Ash1l	1.38572	1.06032	0.754764	0.70704	0.799224	0.757275	0.615623
Ash2l	0.676432	0.320972	0.450019	0.371084	0.379831	0.292069	0.377516
Asl	0	0.417191	0.0450414	0.0602868	0.0660146	0.206702	0.168171
Asmt	0.217501	0.461585	0.107722	0.102124	0.080822	0.0934655	0.0630761
Asna1	0.206261	0.212269	0.123958	0.172906	0.0840317	0.142532	0.154545
Asns	0.197748	0.1574	0.727213	0.948508	0.691865	0.243202	0.128662
Asnsd1	0.197748	0.149237	0.0997015	0.169912	0.125327	0.156442	0.126773
Aspa	0.126633	0.28691	0.0114563	0.00124355	0.0274617	0.0722398	0.0588295
Asph	0.330472	0.803811	0.688585	0.73223	0.706332	0.722615	0.638064
Aspm	0	0.0205286	0.663806	0.0130148	0.0143295	0.0291457	0.0154232
Aspn	1.1295	0	0.0810404	0.0634202	0.237805	0.477232	0.685951
Aspscr1	0	0.0870883	0.026798	0.0433006	0.0372888	0.0415523	0.0480643
Asrgl1	0.227041	0.397815	0.292528	0.188191	0.171066	0.152622	0.260213
Ass1	0	0.58629	0.199158	0.558645	0.146457	0.183466	0.0876165
Aste1	0.217501	0.0598286	0.0661795	0.0524627	0.0671987	0.101038	0.0790412
Astn2	0	0.00813436	0	0	0	0.0014339	0
Asun	0.40729	0.244943	0.399876	0.246653	0.333439	0.265233	0.16222
Asxl1	0	0.212944	0.289822	0.25336	0.206604	0.169688	0.119256
Asxl2	0.309355	0.539368	0.326932	0.352677	0.378374	0.424573	0.400451
Atad1	0.502993	0.474268	0.450697	0.472162	0.375304	0.464506	0.466454
Atad2	0.311425	0.265678	0.878449	0.236532	0.151621	0.199874	0.0852387
Atad2b	0.241049	0.19382	0.146266	0.171428	0.129199	0.124228	0.106612
Atad3a	0.333568	0.272351	0.346609	0.275387	0.25673	0.188822	0.260827
Atad5	0	0.106343	0.232312	0.0415131	0.0313693	0.0415277	0.0358316
Atat1	0.185145	0.142138	0.0784588	0.127826	0.122453	0.248566	0.213768
Atcayos	0	0.00500229	0	0	0.00249178	0	0
Ate1	0.274974	0.492664	0.543282	0.507007	0.552154	0.364932	0.355268
Atf1	0.321715	0.444104	0.443114	0.316032	0.316693	0.293519	0.296209
Atf2	0.664657	0.530054	0.398444	0.34994	0.388177	0.346745	0.382122
Atf3	0.555664	0.0144853	0.0655276	0.0269969	0.0377729	0.00798128	0.0236693
Atf4	1.07548	1.13252	1.31859	1.38325	1.34563	1.22821	1.34092
Atf5	0.123657	0.47718	0.791473	1.04613	0.837035	0.770243	0.591671
Atf6	0.428715	0.686912	0.554079	0.627868	0.59768	0.574914	0.552568
Atf6b	0.352401	0.105423	0.126207	0.173195	0.128903	0.142385	0.138923
Atf7	0.242729	0.308654	0.111192	0.115118	0.101141	0.0983001	0.0942606
Atf7ip	0.520605	0.538362	0.3479	0.258881	0.232949	0.30843	0.245043
Atf7ip2	0	0.153977	0.0023684	0	0.0024333	0.0117224	0.0089773
Atg10	0	0.34322	0.0869339	0.168077	0.135668	0.162104	0.232885
Atg101	0	0.243382	0.210326	0.21542	0.177071	0.274612	0.199902
Atg12	1.03286	0.356912	0.367881	0.461833	0.412238	0.390475	0.444243
Atg13	0	0.128157	0.0425079	0.0811341	0.0887773	0.0933174	0.144558
Atg14	0.477348	0.265247	0.0857851	0.110613	0.0882457	0.168895	0.148738
Atg16l1	0.217501	0.179091	0.173013	0.146718	0.137021	0.112686	0.112615
Atg16l2	0.111848	0.0989274	0.0564298	0.0766831	0.0514356	0.077787	0.0342975
Atg2a	0.52514	0.0845181	0.0868891	0.0540758	0.0433672	0.0977269	0.142783
Atg2b	0.217501	0.0732637	0.0642074	0.0831253	0.0715595	0.144983	0.111347
Atg3	1.16693	1.04724	1.01737	1.0893	1.04283	0.826912	0.803142
Atg4a	0	0.207511	0.066382	0.141749	0.108413	0.0887743	0.0960189
Atg4a-ps	0	0.0201154	0	0	0	0.000820912	0
Atg4b	0.330868	0.343138	0.311975	0.276079	0.224879	0.232017	0.248708
Atg4c	0	0.138316	0.0682348	0.0720368	0.0551395	0.0816447	0.0773181
Atg4d	0	0.0556825	0.0416638	0.027707	0.0289427	0.0766209	0.0735541
Atg5	0.373654	0.352253	0.589595	0.595665	0.628134	0.438225	0.411173
Atg7	0.506546	0.0996958	0.0784598	0.127143	0.0976982	0.085549	0.0820486
Atg9a	0	0.0194084	0.00459491	0.0089293	0.00209339	0.00107152	0.00490538
Athl1	0	0.129486	0.122223	0.131821	0.124564	0.0902489	0.086593
Atic	0.17374	0.435538	0.589039	0.543283	0.44077	0.325769	0.210079
Atl1	0	0.180802	0.0263976	0.0813687	0.0626177	0.0580749	0.0650191
Atl2	0	0.209321	0.214227	0.151238	0.133372	0.213625	0.237451
Atl3	0.256153	0.475631	0.26622	0.251919	0.249688	0.230446	0.205469
Atm	0	0.203244	0.174009	0.0779576	0.0779772	0.0906596	0.0952951
Atmin	0.0752835	0.076982	0.112381	0.140795	0.143051	0.151352	0.144124
Atn1	0.206261	0.138439	0.200265	0.108551	0.137285	0.0998854	0.101152
Atoh8	0.231992	0.0672181	0.0314867	0.0098847	0.00346273	0.00409604	0.00742138
Atox1	2.15566	1.01276	1.54688	1.64946	1.65482	1.82076	2.33438
Atp10a	0.249212	0.320947	0.166095	0.100665	0.13385	0.127138	0.0245998
Atp10d	0.471049	0.0432912	0.0389472	0.0190709	0.0493099	0.0120127	0.0229659
Atp11a	0	0.199111	0.124688	0.186306	0.153852	0.202945	0.289072
Atp11b	0.482591	0.345941	0.299482	0.308929	0.323477	0.260568	0.358259
Atp11c	0.111848	0.462962	0.284351	0.130058	0.176139	0.204229	0.168472
Atp13a1	0.227041	0.125069	0.139653	0.12222	0.095247	0.162478	0.219538
Atp13a2	0	0.0696293	0.0623074	0.0717371	0.0544275	0.150903	0.161531
Atp13a3	0.185145	0.237297	0.289318	0.341485	0.274756	0.15659	0.113427
Atp1a1	0.671149	0.465131	0.336828	0.326478	0.377488	0.30906	0.360555
Atp1a2	0.644709	1.58694	0.0206426	0	0.00851245	0.029663	0.000933493
Atp1a4	0	0.0548997	0.00134792	0	0.0117981	0	0
Atp1b1	1.52021	0.0150314	0.123643	0.093537	0.192607	0.120978	0.0221842
Atp1b2	0.310529	0.0589267	0.00533641	0.00242093	0.019156	0.0136286	0.226987
Atp1b3	2.1534	1.41682	1.53897	1.45628	1.47353	1.28488	1.2287
Atp2a2	1.18233	0.877095	0.614673	0.607744	0.685491	0.516281	0.420805
Atp2a3	0.259877	0.103525	0	0.000710336	0.00131631	0.00721982	0
Atp2b1	1.60733	1.55006	1.34729	1.46576	1.48322	1.28885	0.769479
Atp2b4	1.24304	0.725985	0.424803	0.643608	0.509659	0.485264	0.219882
Atp2c1	0.368427	0.374666	0.270374	0.265799	0.23346	0.218166	0.112588
Atp4a	0	0.013804	0	0.000343878	0.000997657	0.0042609	0.0239194
Atp5a1	1.24754	1.52776	1.59775	1.55093	1.56617	1.53711	1.81375
Atp5b	1.69346	1.56958	1.95657	1.93987	1.89971	1.71992	2.1341
Atp5c1	1.5463	1.56801	1.93289	1.82624	1.88238	1.85168	1.95722
Atp5d	1.09221	1.36542	1.66812	1.72161	1.53298	1.7807	1.93272
Atp5e	1.88733	1.58397	1.71882	1.77532	1.7668	1.74709	1.77206
Atp5f1	1.63695	1.5253	1.87823	1.78161	1.84019	1.54948	1.6441
Atp5g1	1.10951	1.23395	1.51902	1.69196	1.49519	1.41622	1.5437
Atp5g2	0	0.11266	0.287382	0.347876	0.181569	0.470684	0.613851
Atp5g3	1.46801	1.49471	1.79517	1.73165	1.72971	1.65965	2.22667
Atp5h	1.75555	1.76573	1.84085	1.8489	1.82878	1.98644	2.28666
Atp5j	1.84178	1.69781	2.11633	2.09166	2.15337	2.05119	2.30318
Atp5j2	1.62106	1.45928	1.8971	1.86702	1.92975	1.87608	2.01709
Atp5k	1.36458	0.934518	1.16136	1.00392	1.25342	1.01376	1.03249
Atp5k-ps2	0	0.0359919	0.000865244	0	0.00198103	0.00522187	0.00798686
Atp5l	0	0.25233	0.292478	0.283947	0.269898	0.342458	0.435967
Atp5l-ps2	0	0.0242971	0.00194803	0.00534891	0.00183408	0.00379034	0.00181026
Atp5l2-ps	0	0.00740134	0	0	0.00351792	0	0.00237498
Atp5o	1.41153	1.27809	1.81602	1.66059	1.65694	1.60035	1.79913
Atp5s	0	0.255381	0.0911792	0.120647	0.106366	0.11801	0.11581
Atp5sl	0.172103	0.197583	0.0707517	0.0691513	0.0771373	0.0954014	0.0776184
Atp6ap1	0.300378	0.689405	0.729974	0.98987	0.669863	1.35453	1.7393
Atp6ap1l	0	0.0318022	0	0.00104507	0.0004249	0	0.0146626
Atp6ap2	0.341537	1.06968	1.2206	1.46356	1.05189	1.18061	1.30564
Atp6v0a1	0.179428	0.310244	0.27937	0.469467	0.332029	0.305116	0.412398
Atp6v0a2	0.17573	0.259598	0.254416	0.358485	0.269337	0.278791	0.242883
Atp6v0b	0.725448	0.669833	0.739907	1.14601	0.637511	1.12883	1.37562
Atp6v0d1	0.525116	0.491322	0.583195	0.926882	0.615848	0.701158	0.694937
Atp6v0e	0.805189	1.24182	1.40943	1.72394	1.56271	1.80722	1.87156
Atp6v0e2	0	0.319913	0.0306044	0.0665164	0.0289714	0.195632	0.642262
Atp6v1a	0.701147	0.543054	0.954532	1.20645	1.00439	1.13156	1.27082
Atp6v1b2	0.366146	0.260043	0.325986	0.549644	0.482347	0.439307	0.413731
Atp6v1c1	0.616074	0.338506	0.488847	0.697198	0.408165	0.482103	0.508722
Atp6v1c2	0	0.00797463	0	0.000519383	0.000684192	0	0
Atp6v1d	1.06593	0.646139	0.98882	1.4164	1.02476	1.11589	1.18672
Atp6v1e1	0.462842	0.895563	0.907008	1.28136	1.06053	1.27582	1.48979
Atp6v1e2	0	0.0109324	0	0.00508596	0.00267218	0.00934758	0
Atp6v1f	0.779072	1.00739	1.11011	1.56347	1.16252	1.69557	1.83517
Atp6v1g1	0.885473	0.992232	1.1071	1.45263	1.14606	1.29867	1.39963
Atp6v1g2	0	0.0775499	0.0236461	0.0208666	0.0178337	0.0434893	0.0430201
Atp6v1h	0.17374	0.438681	0.49721	0.678519	0.492286	0.542366	0.779965
Atp7a	0	0.23136	0.100513	0.11365	0.0778393	0.182198	0.0693188
Atp8a1	0.161052	0.0333315	0.00702221	0.0103581	0.0109153	0.00911208	0.027859
Atp8b1	0.475607	0.0113342	0.236709	0.279584	0.334609	0.163441	0.00261519
Atp8b2	0.669849	0.196176	0.212301	0.190308	0.229652	0.139062	0.0567
Atp8b3	0	0.00548115	0.00169182	0.00445664	0.00147904	0	0
Atp8b4	0	0	0.0238741	0	0.00121921	0	0.000933493
Atp9a	0.227041	0.126299	0.00842915	0.0212027	0.00613849	0.0189505	0.0134771
Atp9b	0.0752835	0.136005	0.112347	0.199659	0.0910267	0.175298	0.114292
Atpaf1	0	0.00969082	0.0298497	0.0203518	0.0265074	0.0486598	0.0843164
Atpaf2	0	0.23841	0.316912	0.238103	0.212706	0.245454	0.209488
Atpif1	1.39686	1.64458	1.88861	1.85701	1.83798	1.97446	2.08562
Atr	0.448542	0.236638	0.102965	0.113716	0.0607986	0.0678875	0.0770054
Atraid	0.512954	1.11666	0.724459	0.83365	0.740362	1.49314	1.77609
Atrn	0	0.230462	0.208654	0.206676	0.234123	0.17045	0.142985
Atrnl1	0.235855	0.107305	0.0719135	0.0839615	0.0916944	0.139509	0.0850477
Atrx	2.09705	1.48085	1.31339	1.25584	1.3087	1.32419	1.1767
Atxn1	0.180781	0.135735	0.118291	0.139378	0.188268	0.043807	0.0441751
Atxn10	0.37484	0.863214	0.887861	0.964568	0.974711	1.0174	0.754185
Atxn1l	0	0.098769	0.0367261	0.0383663	0.0307006	0.042035	0.0494074
Atxn2	0.161799	0.285057	0.336233	0.356172	0.337862	0.392464	0.431813
Atxn2l	0.81229	0.436485	0.465617	0.428907	0.505271	0.369928	0.409597
Atxn3	0.376495	0.271403	0.150974	0.224352	0.159596	0.158878	0.158973
Atxn7	0.960335	0.292862	0.345341	0.220472	0.376989	0.29252	0.23998
Atxn7l1	0.241049	0.158766	0.110384	0.118457	0.130452	0.118566	0.0887322
Atxn7l2	0	0.0220567	0.0299767	0.0236243	0.0430703	0.0774171	0.0236582
Atxn7l3	0.53318	0.256665	0.194563	0.193188	0.128615	0.185495	0.190791
Atxn7l3b	1.44064	1.45275	1.33515	1.49495	1.55432	1.56507	1.53008
AU015836	0.217501	0.010453	0	0	0	0	0
AU019823	0.677547	0.326656	0.244674	0.245814	0.20711	0.222681	0.218036
AU020206	0	0.0962923	0.0268054	0.0124755	0.0102979	0.0642295	0.103052
AU021092	1.43467	0.218939	0.0392582	0.0321147	0.0149908	0.0245282	0.560262
AU022252	0.231992	0.106014	0.181956	0.24926	0.239253	0.241845	0.155269
AU040320	0	0.119475	0.137929	0.199903	0.139346	0.158755	0.128865
AU041133	0.321343	0.107175	0.0573139	0.0396918	0.0574763	0.036215	0.0425645
Auh	0.0752835	0.174782	0.161446	0.20178	0.183674	0.28025	0.252566
Aunip	0.217501	0.104758	0.118392	0.002092	0.0196342	0.00823352	0.00410279
Aup1	0.17573	0.429425	0.335465	0.370822	0.279742	0.315939	0.452208
Aurka	0	0.00752322	0.535709	0.00336865	0.00852866	0.00949839	0.00840184
[truncated: 22,700 more rows]
