# Supplementary material for: TCF21+ mesenchymal cells contribute to testis somatic cell development, homeostasis, and regeneration in mice
Source: Nat Commun. 2021 Jun 23;12:3876. doi: 10.1038/s41467-021-24130-8 (PMC8222243; doi:10.1038/s41467-021-24130-8)
Supplement: Supplementary file 5 — Supplementary Dataset3 [file 41467_2021_24130_MOESM5_ESM.xlsx]

## Sheet: Sheet1
Table S3. Markers for Somatic Cell Types (Related to Figure 6)
A. Interaction scores between Tcf21+ Interstitial cells and all other somatic cells in adult mouse testis, calculated by multiplying the centroid values for each cell type from scRNAseq dataset from Green et al. Top 5% of scores are shown, others are truncated to 0.
B. Interaction scores between Tcf21+ Interstitial cells and spermatogonia, calculated in the same way as A.

## Sheet: A. Mouse.Soma.tcf21
	Macrophage-Tcf21+	Endothelial-Tcf21+	Myoid-Tcf21+
Adam10-Axl	0	1.17484	0
Adam15-Itga9	0	0.819892	0
Adam15-Itgb1	1.70072	2.61732	1.61315
Adam17-Itgb1	1.20093	1.09368	0
Adam2-Itgb1	0	0	1.094
Adam9-Itgb1	1.68114	0	0
Angpt1-Itgb1	0	0.827589	2.69624
Apoe-Lrp1	7.28399	1.80881	0
Apoe-Scarb1	1.31567	0	0
App-Cav1	2.27382	3.04803	2.25827
App-Lrp1	2.81649	3.77548	2.79723
App-Ncstn	0	0.824601	0
C1qa-Cr1l	2.57323	0	0
C1qa-Cspg4	1.11789	0	0
C1qb-Lrp1	4.97857	0	0
Calm2-Abca1	2.34187	2.34997	2.80071
Calm2-Egfr	1.50197	1.50716	1.79624
Calm2-Mylk	2.39313	2.40141	2.86202
Calm3-Abca1	1.03162	1.09438	1.3907
Calm3-Egfr	0	0	0.891929
Calm3-Mylk	1.0542	1.11834	1.42114
Calr-Lrp1	3.26085	3.01561	2.99441
Cd14-Itgb1	1.56787	0	0
Col18a1-Itgb1	0	2.7021	2.17879
Col1a1-Itgb1	0.979907	0	0
Col1a2-Itga1	0	0	0.937808
Col1a2-Itgav	0	0	0.879267
Col1a2-Itgb1	4.84045	2.92684	6.79628
Col3a1-Ddr2	1.28161	0	1.44294
Col3a1-Itgb1	3.36214	1.64018	3.78539
Col4a1-Cd47	1.35858	4.14347	5.76072
Col4a1-Itga1	0	0	1.03051
Col4a1-Itgav	0	0	0.966178
Col4a1-Itgb1	1.76123	5.37149	7.46806
Col4a1-Itgb8	0	0	1.04677
Col4a3-Cd47	1.10632	0	1.36055
Col4a3-Itgb1	1.4342	1.05914	1.76379
Col4a4-Cd47	2.07636	1.28051	2.45238
Col4a4-Itgb1	2.69174	1.66003	3.1792
Col5a1-Itgb1	0	0	1.36678
Col6a1-Itgb1	1.50972	0	0
Ctgf-Lrp1	2.20819	2.26335	2.17991
Ctgf-Lrp6	0.959018	0.982971	0.946732
Cxcl12-Ackr3	0	1.3789	0
Cxcl12-Itgb1	0	6.97488	1.17179
Cxcl12-Sdc4	0	1.7497	0
Cyr61-Cav1	1.05116	1.43178	1.41634
Dcn-Egfr	2.12359	1.37646	0
Edn1-Ednra	0	1.0134	0
F13a1-Itga9	2.24776	0	0
F13a1-Itgb1	7.17545	0	0
Fbn1-Itgb1	0	1.83622	1.63888
Fn1-Itgb1	0	0	1.39954
Gas6-Axl	1.3639	0	0
Gnai2-Adcy7	1.6681	1.95651	1.46669
Gnai2-Cav1	2.15397	2.52639	1.8939
Gnai2-Ednra	1.65166	1.93724	1.45224
Gnai2-Egfr	1.34201	1.57405	1.17998
Gnai2-S1pr3	1.00323	1.17669	0.882099
Gnas-Adcy7	2.05662	2.69813	2.66289
Gpc3-Cd81	0	0	1.31953
Hbegf-Cd9	0	1.70673	1.66139
Hbegf-Egfr	0	0.912089	0.887859
Hbegf-Prlr	0	2.01439	1.96088
Hmgb1-Thbd	4.01896	4.91772	4.97588
Hsp90b1-Lrp1	4.1075	3.6229	3.42904
Hspg2-Itgb1	0	3.3399	0
Igf1-Igf1r	0.944665	0	0
Igfbp4-Lrp6	0.964681	1.00093	0
Lama2-Itgb1	2.726	1.18835	3.16205
Lama2-Rpsa	2.81148	1.22561	3.2612
Lama4-Itgb1	0	3.19061	0.942398
Lamb1-Itgb1	2.98898	2.33885	3.29244
Lamb2-Rpsa	2.24151	2.08505	2.34547
Lamc1-Itgb1	0	1.66872	1.88109
Lamc3-Itgb1	1.10191	0	0
Lgals3bp-Itgb1	2.08689	1.02486	1.24135
Lpl-Lrp1	2.14386	0	0
Lrpap1-Lrp1	1.41042	1.27854	0
Nid1-Itgb1	1.462	1.47776	3.83743
Npnt-Itgb1	0	1.05597	0
Pdgfa-Pdgfra	0	0	1.38071
Pdgfb-Lrp1	0	1.42261	0
Pdgfb-Pdgfra	0	2.02715	0
Pgf-Nrp1	0	0	1.29249
Plat-Lrp1	0	0.837869	1.48333
Plau-Itgb1	1.03157	0	0
Pltp-Abca1	2.76293	2.16773	0
Psap-Lrp1	3.36062	1.73812	1.83362
Rtn4-Rtn4rl1	1.6011	0.948568	0.962375
Sema7a-Itgb1	0	2.75691	0
Serpine2-Lrp1	0	0	2.48972
Serping1-Lrp1	2.42976	1.39674	2.71476
Tfpi-Lrp1	0	0	0.825248
Tgfb2-Tgfbr3	0	0	1.62179
Tgfb3-Tgfbr3	0	0	1.25888
Tgm2-Itga9	0	1.10556	0
Tgm2-Itgb1	0.95143	3.52925	0
Tgm2-Sdc4	0	0.885339	0
Timp1-Cd63	0	1.00114	0
Timp2-Itgb1	5.88366	3.55547	3.81379
Vcam1-Itga9	0.865317	0	0
Vcam1-Itgb1	2.76233	0.835747	0
Vegfa-Itgb1	0	1.94246	0
Vegfa-Nrp1	0	1.34849	0
Vegfc-Itgb1	0	0.834742	0
Vtn-Cd47	0	0	2.42701
Vtn-Itgb1	0	0.95738	3.14631

## Sheet: B. Mouse.SPG.tcf21
	SPG1-Tcf21+	SPG2-Tcf21+	SPG3-Tcf21+	SPG4-Tcf21+	SPG5-Tcf21+	SPG6-Tcf21+
Adam10-Axl	0.454945	0.373545	0.445857	0.600413	0.860758	0.759837
Adam15-Itga9	0	0	0.16882	0.239123	0.205577	0
Adam15-Itgb1	0.168212	0.503874	0.538919	0.763346	0.656257	0.419691
Adam17-Itgb1	0.933608	0.513566	0.655713	0.85094	1.06465	0.850501
Adam2-Cd9	0	0.247987	0	0	0.159225	0
Adam2-Itgb1	0.199469	0.434993	0	0	0.279296	0.17466
Adam9-Itgb1	0.603381	0.205499	0	0.185397	0.610556	0.788838
Apoe-Lrp1	0	0.764374	0.187055	0	0.199749	0.187946
App-Cav1	1.79053	1.23388	0.684953	1.41826	1.71196	2.24764
App-Cd74	0	0	0	0	0	0.190214
App-Gpc1	0.204269	0	0	0.161799	0.195306	0.256417
App-Lrp1	2.21786	1.52836	0.848426	1.75674	2.12054	2.78406
App-Ncstn	0.484402	0.333808	0.185304	0.383689	0.463145	0.608065
App-Slc45a3	0	0	0	0	0	0.160142
App-Tnfrsf21	0.32608	0.224706	0	0.258285	0.311771	0.409326
Arf1-Insr	0.393961	0.352408	0.492115	0.426408	0.383552	0.360202
Bmp7-Bmpr1a	0	0	0.173031	0	0	0
Bmp7-Bmpr2	0	0	0.185973	0	0	0
BC055324-Plscr4	0.413912	0.333845	0.371909	0.436111	0.409122	0.495352
Calm2-Abca1	2.72126	2.44733	3.02306	2.9191	2.31546	1.97115
Calm2-Egfr	1.74529	1.56961	1.93885	1.87218	1.48503	1.26421
Calm2-Insr	0.803784	0.722874	0.892928	0.86222	0.683922	0.582224
Calm2-Mylk	2.78083	2.50091	3.08924	2.983	2.36615	2.0143
Calm2-Pde1a	0.567498	0.510373	0.630437	0.608756	0.482872	0.411069
Calm2-Pde1c	0.430599	0.387254	0.478355	0.461905	0.366388	0.311906
Calm3-Abca1	1.56648	1.32086	1.43629	1.4883	1.22295	1.14427
Calm3-Egfr	1.00467	0.84714	0.921173	0.954526	0.784343	0.733882
Calm3-Insr	0.462695	0.390146	0.424241	0.439602	0.361225	0.337985
Calm3-Mylk	1.60077	1.34978	1.46774	1.52088	1.24972	1.16932
Calm3-Pde1a	0.326678	0.275456	0.299528	0.310373	0.255036	0.238629
Calm3-Pde1c	0.247873	0.209007	0.227272	0.235501	0.193514	0.181064
Calr-Itgav	0.818955	0.706701	0.607726	0.765458	0.874235	0.952102
Calr-Lrp1	3.8341	3.30857	2.84519	3.58365	4.09291	4.45746
Cd55-Cr1l	0.309687	0	0	0	0.174524	0
Cgn-F11r	0.363753	0.23285	0.334544	0.405149	0.366153	0.289249
Cgn-Tgfbr2	0.165826	0	0	0.184698	0.166921	0
Col18a1-Itgb1	0	0.357912	0	0	0	0
Col1a1-Itgb1	0.262516	0.261972	0.240308	0	0	0
Col1a2-Itgb1	0.415784	0.381296	0.200303	0	0	0
Col4a1-Cd47	0.264101	0.226949	0	0	0	0
Col4a1-Itgb1	0.342375	0.294211	0	0	0	0
Col5a1-Itgb1	0.195325	0.504832	0.480741	0.208747	0	0
Col6a2-Itgb1	0	0	0	0	0.318448	0
Ctgf-Lrp1	0.251838	0	0	0	0	0
Dcn-Egfr	0	0.525097	0.244254	0	0	0
Dusp18-Cd151	0	0.289112	0.203333	0	0	0
Dusp18-Itgb1	0	0.526071	0.369986	0.17899	0	0
Efemp2-Plscr4	0.200238	0	0	0	0	0
F2-Thbd	0	0	0	0	0	0.168528
Fbln1-Itgb1	0	0.848945	0.603855	0.701269	0.459823	0.621002
Fgf11-Fgfr1	0	0.189103	0	0	0	0.545692
Fgf2-Fgfr1	0.238159	0	0	0	0	0
Fgf2-Nrp1	0.319884	0	0	0	0	0
Fgf9-Fgfr1	0	0.230483	0	0	0	0
Fn1-Col13a1	0	0	0	0.161958	0.190178	0.166062
Fn1-Il17rc	0	0	0	0	0.168382	0
Fn1-Itga9	0.367897	0.281644	0.234117	0.385425	0.452581	0.39519
Fn1-Itgav	0	0	0	0.15918	0.186916	0.163213
Fn1-Itgb1	1.17443	0.899086	0.747366	1.23038	1.44476	1.26155
Fn1-Itgb8	0.164615	0	0	0.172457	0.202506	0.176827
Fn1-Nt5e	0.200016	0	0	0.209546	0.246057	0.214855
Fn1-Sdc2	0.308577	0.236232	0.196368	0.323279	0.379606	0.331469
Fst-Bmpr2	0	0.319203	0	0	0	0
Gnai2-Adcy7	0.776943	0.757238	0.815901	0.828096	0.904933	0.488757
Gnai2-Cav1	1.00324	0.9778	1.05355	1.0693	1.16851	0.631118
Gnai2-Ednra	0.769288	0.749777	0.807862	0.819937	0.896018	0.483942
Gnai2-Egfr	0.625064	0.609211	0.656406	0.666217	0.728034	0.393213
Gnai2-Igf1r	0.347452	0.33864	0.364874	0.370328	0.40469	0.218574
Gnai2-S1pr3	0.467269	0.455418	0.490699	0.498034	0.544245	0.293948
Gnai2-Tbxa2r	0	0	0.163734	0.166181	0.181601	0
Gnas-Adcy7	0.405577	0.591225	0.39543	0	0	0.300494
Gpc3-Cd81	0	0.214502	0.173491	0.167881	0	0
Gpi1-Amfr	0.482139	0.373339	0.384815	0.304613	0.317249	0.224724
Gzmn-Pgrmc1	0	0.172242	0	0	0	0
Hbegf-Cd9	0	0.318767	0.270704	0	0	0.185346
Hbegf-Egfr	0	0.170351	0	0	0	0
Hbegf-Prlr	0	0.376229	0.319503	0.171423	0	0.218757
Hmgb1-Sdc1	0.477038	0.440894	0.521562	0.49585	0.433405	0.479804
Hmgb1-Thbd	5.15397	4.76348	5.63502	5.35723	4.68256	5.18386
Hras-Cav1	0.402501	0.312959	0.887436	0.576877	0.306361	0.20701
Hras-Sdc2	0.216273	0.16816	0.47684	0.30997	0.164615	0
Hsp90b1-Erbb2	0.243065	0.21689	0.196258	0.223636	0.256733	0.271126
Hsp90b1-Lrp1	4.75432	4.24233	3.83878	4.37429	5.02166	5.30318
Hsp90b1-Tlr4	0.160474	0	0	0	0.169497	0.178999
Hspg2-Itgb1	0.342687	0.333989	0.392335	0.214769	0	0
Icam4-Itgb1	0	0	0	0	0.164316	0
Inha-Tgfbr3	0	0	0	0	0	0.337723
Lama2-Itgb1	0	0.34314	0	0	0	0
Lama5-Itgb1	1.04939	0.247786	0.651064	0.310338	0.437919	0.182896
Lamb1-Itgb1	0.464103	0.887997	0.595279	0	0	0
Lamc1-Itgb1	0	0.168113	0	0	0.19215	0
Lin7c-Abca1	0.891967	0.884786	0.762699	0.977932	1.14511	0.484659
Lrpap1-Lrp1	1.97098	1.30809	1.03179	1.66788	2.23169	2.47424
Mdk-Itgb1	0.467091	0	0.281686	0.183929	0.611623	1.66775
Mdk-Lrp1	0.282915	0	0.170616	0	0.370457	1.01015
Mdk-Sdc4	0	0	0	0	0	0.418367
Mfge8-Itgav	0	0	0	0.170028	0.251213	0.256125
Nampt-Insr	0.24698	0.259103	0.305567	0.325268	0.284217	0.242866
Nid1-Itgb1	0	0.42068	0	0	0	0
Npnt-Itgb1	0	0.162229	0.379098	0.19746	0.475464	0.573163
Pdap1-Pdgfrb	0.250703	0.263085	0.258712	0.26116	0.257654	0.257891
Pdgfa-Pdgfra	1.65045	1.38002	1.74137	1.66047	1.14183	0.706647
Pdgfb-Pdgfra	0	0	0.167328	0	0	0
Pdgfc-Pdgfra	0.254149	0	0	0	0	0
Plat-Lrp1	0	0.186301	0	0	0	0
Psap-Lrp1	1.06608	0.945114	0.840016	0.989199	1.41368	0.887449
Reln-Itgb1	0	1.09077	0.586413	0.275014	0.49383	0
Rims2-Abca1	0	0	0	0	0	0.286715
Rtn4-Rtn4rl1	0.832177	0.668492	1.00878	1.12089	1.48805	1.46019
Serpinc1-Lrp1	0	0	0	0	0.194413	0
Serpine2-Lrp1	0.500127	0.626847	1.16264	0.821188	0.318001	0.280391
Sfrp1-Fzd2	0.166982	0	0	0	0	0
Spp1-Itgb1	0	0	0.178671	0	0	0.220073
Timp2-Itgb1	0	0.48494	0	0	0.196885	0.253787
Vcam1-Itgb1	0	0.256758	0	0	0	0
Vegfb-Nrp1	0.621437	0.635492	0.570988	0.818156	1.03525	0.68419
