# Supplementary material for: TCF21+ mesenchymal cells contribute to testis somatic cell development, homeostasis, and regeneration in mice
Source: Nat Commun. 2021 Jun 23;12:3876. doi: 10.1038/s41467-021-24130-8 (PMC8222243; doi:10.1038/s41467-021-24130-8)
Supplement: Supplementary file 6 — Supplementary Dataset4 [file 41467_2021_24130_MOESM6_ESM.xlsx]

## Sheet: Sheet1
Table S4. Primers used in this study
Tcf21mCrem
Tcf21F	TTCTCCAGGCTCAAGACCAC
Tcf21R	CAAACCCTAGCACAAATCACTCGC
MerP	GCTTCCGATATCCAGATC CAGAC
R26RtdTom
Wild type Forward	AAG GGA GCT GCA GTG GAG TA
Wild type Reverse	CCG AAA ATC TGT GGG AAG TC
Mutant Reverse	GGC ATT AAA GCA GCG TAT CC
Mutant Forward	CTG TTC CTG TAC GGC ATG G
Gli1eGFP: general GFP
Forward	CCC TCA TCC TTC CCT GAG AC
Reverse	TAG CGG CTG AAG CAC TGC A
PdgfraeGFP
Wild type Forward	CCC TTG TGG TCA TGC CAA AC
Wild type Reverse	GCT TTT GCC TCC ATT ACA CTG G
Mutant Reverse	ACG AAG TTA TTA GGT CCC TCG AC
Myh11cre
Transgene Forward Cre F	GCG GTC TGG CAG TAA AAA CTA TC
Transgene Reverse Cre R	GTG AAA CAG CAT TGC TGT CAC TT
Internal Positive Control Forward	CTA GGC CAC AGA ATT GAA AGA TCT
Internal Positive Control Reverse	GTA GGT GGA AAT TCT AGC ATC ATC C
Pou5f1eGFP (Oct4eGFP)
Mutant Forward	GGT CAC CAT CAC TCA ACT CC
Wild type Forward	AAA GGG TTC ATG GGA AAG GA
Common Reverse	GCC TGT AAT CCC AGT CCT GA
