# Supplementary material for: TCF21+ mesenchymal cells contribute to testis somatic cell development, homeostasis, and regeneration in mice
Source: Nat Commun. 2021 Jun 23;12:3876. doi: 10.1038/s41467-021-24130-8 (PMC8222243; doi:10.1038/s41467-021-24130-8)
Supplement: Supplementary file 7 — Supplementary Data 5 [file 41467_2021_24130_MOESM7_ESM.xlsx]

## Sheet: Sheet1
Antibody	Company	Product #	Application	Concentration
Ly6a-AlexaFluor 488	Biolegend	108115	Flowcytometry	1:200
CD73-APC	Biolegend	127209	Flowcytometry	1:300
CD90.1-BrillianatViolet 650	Biolegend	202533	Flowcytometry	1:300
CD29-PE/Dazzle 594	Biolegend	102231	Flowcytometry	1:300
CD105-PerCP/Cy5.5	Biolegend	120415	Flowcytometry	1:300
CD45-BrillianatViolet 510	Biolegend	103137	Flowcytometry	1:300
CD117-PE/Cy7 (c-KIT)	Biolegend	105813	Flowcytometry	1:300
CD34-PE	Biolegend	128609	Flowcytometry	1:300
FGF5	SantaCruz	sc-376264	immunofluorescence	1:100
SOX9	EMDMillipore	ABE571	immunofluorescence	1:500
SOX9	Abcam	ab3697	immunofluorescence	1:500
3BHSD	Santa Cruz	Sc-30820	immunofluorescence	1:200
CD34	Abcam	ab81289	immunofluorescence	1:200
Smooth muscle actin	Sigma	A5228	immunofluorescence	1:200
VASA(Ddx4)	Abcam	ab13840	immunofluorescence	1:200
COUPTFII (Nr2F2)	R&DSystems	PPH7147-00	immunofluorescence	1:300
CD31 (PECAM)	BDBiosciences	553370	immunofluorescence	1:100
SF1 (Nr5A1)	Hammerlab		immunofluorescence	1:500
SF1 (Nr5A1)	CosmoBio	KAL-KO610	immunofluorescence	1:100
WT1	Santa Cruz	sc-192	immunofluorescence	1:100
FOXL2	Wilhelm lab		immunofluorescence	1:300
FOXL2	Novus Biologicals	NB100-1277	immunofluorescence	1:300
DsRed (fortdTomato)	TakaraBioUSAInc	632496	immunofluorescence	1:1000
CYP17A1	ProteinTech	14447-1-AP	Western	1:500
β-actin	Novus Biologicals	NBP1-47423	Western	1:2000
GAPDH	ProteinTech	10494-1-AP	Western	1:500
BrdU	Abcam	Ab6326	immunofluorescence	1:500
Osterix	Abcam	ab22552	Immunofluorescence	1:250
Perilipin	Sigma	P1873	Immunofluorescence	1:250
