# Supplementary material for: TCF21+ mesenchymal cells contribute to testis somatic cell development, homeostasis, and regeneration in mice
Source: Nat Commun. 2021 Jun 23;12:3876. doi: 10.1038/s41467-021-24130-8 (PMC8222243; doi:10.1038/s41467-021-24130-8)
Supplement: Supplementary file 9 — Source Data [file 41467_2021_24130_MOESM9_ESM.zip › Source Data/Tcf21_SourceData_11.2.2020.xlsx]

## Sheet: Fig S2B
		>=20 cells per colony						>=50 cells per colony
tdTom+/cKit-		102	97	103	109	111	106	78	84	82	83	98	84
Sca1+/cKit-		51	55	49	37	21	34	35	39	33	23	15	16
Sca1+/tdTom+/cKit-		114	128	112	103	87	100	67	93	83	78	70	72
cKit+		32	26	19	38	34	26	20	18	10	24	21	13

## Sheet: Fig S2M
		Sca1+/cKit-						cKit+/Sca1-
Day 3		80.4	24.4	87.2	80.4	24.4	87.2	3072.5	2111.5	2723	3072.5	2111.5	2723
Day 9		1952	2950		2381.5	1015.1		438	166.1		325.4	130
Day 15		>8000	>8000		>8000	>8000		678.1	936.5		1521.3	431.1
	Note- Upper limit of ELISA is 8000. For some cases, samples were above the limit.

## Sheet: Fig S2N
	Sca1+/cKit-			cKit+/Sca1-
Day 4	622.385	608.965	518.275	352.84	339.235	334.225
Day 7	10446	11563	7440.45	330.92	275.885	295.255
Day 14	>32000	>32000	>32000	439.01	710.105	429.945
	Note- Upper limit of ELISA is 8000. Concentrations were back-calculated from dilutions, but for in some cases, samples were still above the limit.

## Sheet: Fig S4C
E9.5
Mouse 1					Mouse 2					Mouse 3							tdTomato	Sox9
Total cells	Tcf21	Sox9	DP		Total cells	Tcf21	Sox9	DP		Total cells	Tcf21	Sox9	DP			E9.5	Percent DP	Percent DP
288	10	79	3		242	6	88	6		332	1	140	1			1	46.5116	5.39084
270	9	122	5		274	7	83	1		304	3	112	0			2	60	3.26087
298	14	108	8		242	1	50	1		392	2	77	1			3	22.2222	0.323625
285	10	62	4		248	4	89	2		304	1	68	0			Average	42.9113	2.99178
					233	2	58	2		318	1	115	0			SEM	11.0531	1.46895
										316	1	106	0
1141	43	371	20		1239	20	368	12		1966	9	618	2
E10.5
Mouse 1					Mouse 2					Mouse 3
Total cells	Tcf21	Sox9	DP		Total cells	Tcf21	Sox9	DP		Total cells	Tcf21	Sox9	DP				tdTomato	Sox9
311	214	97	54		310	100	147	38		309	51	118	15			E10.5	Percent DP	Percent DP
301	175	75	36		344	127	135	42		298	14	127	0			1	21.9127	47.9675
299	215	65	42		357	156	138	61		307	36	96	7			2	37.8855	32.9923
309	174	78	34		325	125	187	73		282	42	139	16			3	34.3042	11.9774
304	140	89	38		355	92	163	40		251	37	109	15			Average	31.3675	30.9791
309	159	88	32		307	81	12	4		293	45	91	15			SEM	4.83909	10.4381
										242	50	95	28
										277	34	110	10
1833	1077	492	236		1998	681	782	258		2259	309	885	106
E11.5
Mouse 1					Mouse 2					Mouse 3							tdTomato	Sox9
Total cells	Tcf21	Sox9	DP		Total cells	Tcf21	Sox9	DP		Total cells	Tcf21	Sox9	DP			E11.5	Percent DP	Percent DP
267	205	96	49		306	117	130	4		298	168	86	16			1	20.1401	50.885
241	177	82	52		281	90	113	8		304	108	58	6			2	5.45094	4.94604
255	189	48	14		340	112	159	11		227	95	63	8			3	9.54357	17.2932
					308	111	154	19		270	111	59	16			Average	11.7115	24.3747
					321	111	94	5								SEM	4.37675	13.726
					270	84	78	2
					324	118	115	1
					357	149	126	2
					340	117	143	3
763	571	226	115		2847	1009	1112	55		1099	482	266	46
E12.5
Mouse 1					Mouse 2
Total cells	Tcf21	Sox9	DP		Total cells	Tcf21	Sox9	DP									tdTomato	Sox9
258	96	100	2		330	172	86	5								E12.5	Percent DP	Percent DP
274	81	84	2		330	137	118	8								1	3.48259	3.93258
309	102	93	4		340	160	109	5								2	2.86845	3.82586
257	93	63	2		335	134	99	6								Average	3.17552	3.87922
226	78	52	1		356	159	121	2								SEM	0.30707	0.0533634
265	77	71	3		327	127	122	2
248	92	83	8		284	122	103	1
328	110	96	3
245	75	70	3
2410	804	712	28		2302	1011	758	29

## Sheet: Fig S4D
E9.5
Mouse 1					Mouse 2					Mouse 3						3bHSD	tdTomato
Total cells	Tcf21	3bHSD	DP		Total cells	Tcf21	3bHSD	DP		Total cells	Tcf21	3bHSD	DP		E9.5	Percent DP	Percent DP
288	10	17	0		242	6	29	0		332	1	16	0		1	3.125	6.97674
270	9	24	0		274	7	30	1		304	3	17	0		2	0.729927	5
298	14	25	2		242	1	34	0		392	2	47	0		3	0	0
285	10	30	1		248	4	16	0		304	1	49	0
					233	2	28	0		318	1	36	0		Average	1.28498	3.99225
										316	1	37	0		SEM	0.943834	2.07609
1141	43	96	3		1239	20	137	1		1966	9	202	0
E10.5
Mouse 1					Mouse 2					Mouse 3						3bHSD	tdTomato
Total cells	Tcf21	3bHSD	DP		Total cells	Tcf21	3bHSD	DP		Total cells	Tcf21	3bHSD	DP		E10.5	Percent DP	Percent DP
317	124	18	4		310	100	9	4		309	51	30	3		1	47.7157	11.8388
333	92	25	12		344	127	9	6		298	14	20	3		2	37.8378	4.1116
312	61	32	20		357	156	14	3		307	36	31	13		3	23.0303	12.2977
313	47	24	11		325	125	10	2		282	42	17	3
362	89	31	14		355	92	25	9		251	37	13	7		Average	36.1946	9.41604
301	85	18	9		307	81	7	4		293	45	22	4		SEM	7.17328	2.65553
332	80	18	6							242	50	12	2
322	107	23	15							277	34	20	3
313	109	8	3
2905	794	197	94		1998	681	74	28		2259	309	165	38
E11.5
Mouse 1					Mouse 2					Mouse 3						3bHSD	tdTomato
Total cells	Tcf21	3bHSD	DP		Total cells	Tcf21	3bHSD	DP		Total cells	Tcf21	3bHSD	DP		E11.5	Percent DP	Percent DP
295	108	22	12		306	117	24	15		298	168	36	25		1	54.1667	11.8182
279	109	17	8		281	90	30	20		304	108	61	37		2	68.4466	13.9742
257	113	33	19		340	112	13	11		227	95	26	18		3	64.8649	19.917
					308	111	18	13		270	111	25	16
					321	111	51	29							Average	62.4927	15.2365
					270	84	14	12							SEM	4.2895	2.42162
					324	118	23	18
					357	149	12	9
					340	117	21	14
831	330	72	39		2847	1009	206	141		1099	482	148	96
E12.5
Mouse 1					Mouse 2											3bHSD	tdTomato
Total cells	Tcf21	3bHSD	DP		Total cells	Tcf21	3bHSD	DP							E12.5	Percent DP	Percent DP
258	96	8	6		330	172	53	40							1	54.2955	19.6517
274	81	35	23		330	137	30	23							2	76.5125	21.2661
309	102	42	19		340	160	41	32
257	93	51	31		335	134	43	27
226	78	18	10		356	159	45	36								65.404	20.4589
265	77	50	21		327	127	44	35								11.1085	0.807166
248	92	23	17		284	122	25	22
328	110	39	16
245	75	25	15
2410	804	291	158		2302	1011	281	215

## Sheet: Fig S4E
E9.5
Mouse 1					Mouse 2					Mouse 3						tdTomato	CoupTFII
Total cells	Tcf21	CoupTFII	DP		Total cells	Tcf21	CoupTFII	DP		Total cells	Tcf21	CoupTFII	DP		E9.5	Percent DP	Percent DP
328	23	187	11		324	15	194	9		344	4	170	3		1	36.5957	5.77181
301	26	178	12		351	2	215	1		347	1	210	0		2	52.967	18.6244
316	2	186	1		317	22	168	12		311	18	109	9		3	63.2653	3.02734
227	20	144	8		323	22	172	13		283	6	169	4
305	1	139	1		302	8	191	2		305	6	190	4		Average	50.9427	9.14119
298	19	166	11		309	162	166	63		326	14	176	11		SEM	7.76509	4.80735
276	44	175	15		286	224	188	141
298	27	166	9
299	73	149	18
2648	235	1490	86		2212	455	1294	241		1916	49	1024	31
E10.5
Mouse 1					Mouse 2					Mouse 3						tdTomato	CoupTFII
Total cells	Tcf21	CoupTFII	DP		Total cells	Tcf21	CoupTFII	DP		Total cells	Tcf21	CoupTFII	DP		E10.5	Percent DP	Percent DP
313	64	162	40		342	66	234	64		241	12	141	9		1	76.9811	33.8308
379	115	222	96		342	70	256	70		295	25	165	14		2	98.5294	27.3469
379	86	219	68							305	15	169	12		3	68.144	13.2829
										318	13	185	10
										256	31	130	25		Average	81.2182	24.8202
										262	13	156	3		SEM	9.02371	6.06471
										282	15	154	11
										235	53	123	37
										297	54	177	40
										298	40	177	31
										233	42	126	23
										274	48	149	31
1071	265	603	204		684	136	490	134		3296	361	1852	246
E11.5
Mouse 1					Mouse 2					Mouse 3						tdTomato	CoupTFII
Total cells	Tcf21	CoupTFII	DP		Total cells	Tcf21	CoupTFII	DP		Total cells	Tcf21	CoupTFII	DP		E11.5	Percent DP	Percent DP
363	135	221	116		340	144	188	129		334	138	182	120		1	91.945	52.4664
307	148	215	139		299	75	104	73		343	127	202	110		2	92.2374	69.1781
337	84	243	78							343	58	222	46		3	80.8274	52.0806
357	142	213	135							301	159	180	121
										309	134	204	111		Average	88.3366	57.9084
										290	83	209	70		SEM	3.75554	5.63596
										248	134	171	107
										276	158	168	116
1364	509	892	468		639	219	292	202		2444	991	1538	801
E12.5
Mouse 1					Mouse 2					Mouse 3						tdTomato	CoupTFII
Total cells	Tcf21	CoupTFII	DP		Total cells	Tcf21	CoupTFII	DP		Total cells	Tcf21	CoupTFII	DP		E12.5	Percent DP	Percent DP
261	94	158	82		354	154	234	140		354	156	181	138		1	89.1705	58.4592
251	87	154	75		376	169	199	140		373	83	243	69		2	85.8657	60.75
300	114	191	104		305	113	151	91		366	175	220	164		3	88.1044	57.8046
257	139	159	126		345	146	198	130		328	160	170	149
					362	183	203	161		321	108	200	86		Average	87.7136	59.0046
					354	84	215	67		295	76	156	65		SEM	0.973823	0.89293
										351	147	185	126
										313	129	221	114
1069	434	662	387		2096	849	1200	729		2701	1034	1576	911

## Sheet: Fig S4F
E9.5
Mouse 1					Mouse 2					Mouse 3												tdTomato	SMA
Testis 1					Testis 1					Testis 1											E9.5	Percent DP	Percent DP
Total cells	Tcf21	SMA	DP		Total cells	Tcf21	SMA	DP		Total cells	Tcf21	SMA	DP								1	1.73913	0.900901
1800	27	92	0		1666	4	167	0		1311	8	158	1								2	3.22581	0.3861
1880	87	96	2		1293	27	92	1		1738	6	199	0								3	7.14286	0.280112
313	1	34	0
																					Average	4.03593	0.522371
3993	115	222	2		2959	31	259	1		3049	14	357	1								SEM	1.61165	0.191722
E10.5
Mouse 1					Mouse 2					Mouse 3					Mouse 4
Testis 1					Testis 1					Testis 1					Testis 1							tdTomato	SMA
Total cells	Tcf21	SMA	DP		Total cells	Tcf21	SMA	DP		Total cells	Tcf21	SMA	DP		Total cells	Tcf21	SMA	DP			E10.5	Percent DP	Percent DP
288	60	20	3		306	51	54	15		293	84	11	5		257	10	81	4			1	41.0359	31.7901
342	85	274	77		270	96	19	14		328	110	9	5		278	35	87	11			2	19.7279	39.726
281	106	30	23							332	37	56	12		282	66	99	28			3	9.52381	28.9474
															282	44	89	23			4	42.2535	14.4928
															278	35	106	14			Average	28.1353	28.7391
															291	17	73	8			SEM	8.07682	5.26801
															298	6	86	2
911	251	324	103		576	147	73	29		953	231	76	22		1966	213	621	90
E11.5
Mouse 1					Mouse 2																	tdTomato	SMA
Testis 1					Testis 1																E11.5	Percent DP	Percent DP
Total cells	Tcf21	SMA	DP		Total cells	Tcf21	SMA	DP													1	6.20155	72.7273
624	221	22	16		343	176	18	11													2	46.2275	58.7519
242	73	6	3		345	258	201	160
242	93	5	5		331	146	11	10													Average	26.2145	65.7396
					288	95	203	79													SEM	20.013	6.98769
					320	160	224	126
1108	387	33	24		1627	835	657	386
E12.5
Mouse 1					Mouse 2					Mouse 3												tdTomato	SMA
Testis 1					Testis 1					Testis 1											E12.5	Percent DP	Percent DP
Total cells	Tcf21	SMA	DP		Total cells	Tcf21	SMA	DP		Total cells	Tcf21	SMA	DP								1	17.9927	53.6496
300	166	43	39		323	124	21	14		353	165	17	15								2	12.2004	57.1429
318	98	23	11		346	113	28	19		373	104	35	18								3	19.4475	57.1429
343	153	58	36		352	31	24	4		374	163	194	102
342	119	10	6		367	191	25	19		351	178	24	17
392	157	17	10							341	154	25	15
360	124	123	45							330	141	13	9								Average	16.5469	55.9784
																					SEM	2.21343	1.16441
2055	817	274	147		1388	459	98	56		2122	905	308	176

## Sheet: Fig S4G
E10.5
Mouse 1					Mouse 2					Mouse 3						tdTomato	Gli1
Total cells	Tcf21	Gli1	DP		Total cells	Tcf21	Gli1	DP		Total cells	Tcf21	Gli1	DP		E10.5	Percent DP	Percent DP
309	145	153	80		308	118	166	76		297	91	143	49		1	61.6564	53.4574
364	140	169	86		321	151	145	75		282	119	159	75		2	60.2294	29.8578
304	158	142	75		307	105	184	81		306	149	144	85		3	59.8281	48.9025
357	140	159	83		322	24	172	13		264	136	133	77
276	80	133	55		278	47	145	30		362	62	137	36
265	62	122	45		268	52	135	33		326	73	118	49
258	136	113	74		250	26	108	7		310	156	152	98		Average	60.5713	44.0726
306	117	137	105							322	145	153	88		SEM	0.554779	7.228
2439	978	1128	603		2054	523	1055	315		2469	931	1139	557
E11.5
Mouse 1					Mouse 2					Mouse 3						tdTomato	Gli1
Total cells	Tcf21	Gli1	DP		Total cells	Tcf21	Gli1	DP		Total cells	Tcf21	Gli1	DP		E11.5	Percent DP	Percent DP
316	104	177	95		264	80	55	27		327	90	147	60		1	72.6496	47.7912
323	87	139	57		364	130	142	81		356	120	145	73		2	59.1398	36.9482
304	54	163	38		365	128	151	84		351	69	136	36		3	67.9814	48.4698
274	101	159	75		303	42	118	17		349	128	151	79
295	129	125	83		301	81	152	58		332	167	131	99
298	83	161	49		279	67	124	38		313	59	162	35
307	110	162	90		356	71	149	47		323	104	177	111		Average	66.5903	44.4031
344	151	159	108		320	52	151	33		319	125	160	93		SEM	3.96149	3.73258
2461	819	1245	595		2552	651	1042	385		2670	862	1209	586
E12.5
Mouse 1					Mouse 2					Mouse 3						tdTomato	Gli1
Total cells	Tcf21	Gli1	DP		Total cells	Tcf21	Gli1	DP		Total cells	Tcf21	Gli1	DP		E12.5	Percent DP	Percent DP
358	55	163	47		341	88	139	67		330	56	159	47		1	80.0325	34.4755
373	59	182	48		337	95	157	73		304	64	156	54		2	73.4194	44.6275
375	101	237	90		355	97	165	64		326	62	152	45		3	78.4553	32.9915
358	90	151	54		364	110	181	82		318	33	138	21
353	81	184	69		285	94	106	66		310	47	155	40
367	62	178	55		289	86	148	71		303	59	132	44
387	81	187	71		395	101	213	77		361	97	137	71		Average	77.3024	37.3648
339	87	148	59		374	104	166	69		356	74	141	64		SEM	1.99418	3.65651
2910	616	1430	493		2740	775	1275	569		2608	492	1170	386

## Sheet: Fig S4H
E10.5
Mouse 1					Mouse 2					Mouse 3						tdTomato	Pdgfra
Total cells	Tcf21	Pdgfra	DP		Total cells	Tcf21	Pdgfra	DP		Total cells	Tcf21	Pdgfra	DP		E10.5	Percent DP	Percent DP
333	46	173	35		297	76	164	41		318	126	170	72		1	73.3871	17.6871
325	47	194	39		308	37	184	20		280	121	122	55		2	56.3549	15.7612
327	72	169	55		326	91	170	53		292	92	161	45		3	63.5436	50.5535
307	37	175	24		349	82	194	49		337	145	177	101
275	36	153	23		353	38	201	22		340	200	214	155
277	10	165	6		335	14	210	12		356	188	180	114
					300	39	164	21		337	158	215	112		Average	64.4285	28.0006
					355	40	204	17		331	48	116	31		SEM	4.93664	11.2901
1844	248	1029	182		2623	417	1491	235		2591	1078	1355	685
E11.5
Mouse 1					Mouse 2					Mouse 3						tdTomato	Pdgfra
Total cells	Tcf21	Pdgfra	DP		Total cells	Tcf21	Pdgfra	DP		Total cells	Tcf21	Pdgfra	DP		E11.5	Percent DP	Percent DP
291	67	168	51		333	109	186	86		301	105	166	89		1	77.9967	38.2448
328	30	85	25		258	61	129	43		340	87	192	56		2	74.2321	34.225
292	99	148	76		231	48	129	34		383	165	201	130		3	79.6105	50.1081
310	79	143	66		242	45	138	37		341	74	204	54
359	74	187	61		319	113	176	84		335	159	160	132
268	75	144	50		301	83	172	67		324	114	165	94
296	101	173	77		299	70	177	51		294	93	162	80		Average	77.2798	40.8593
332	84	194	69		344	57	164	33		282	76	137	60		SEM	1.59347	4.76778
2476	609	1242	475		2327	586	1271	435		2600	873	1387	695
E12.5
Mouse 1					Mouse 2					Mouse 3						tdTomato	Pdgfra
Total cells	Tcf21	Pdgfra	DP		Total cells	Tcf21	Pdgfra	DP		Total cells	Tcf21	Pdgfra	DP		E12.5	Percent DP	Percent DP
304	104	170	88		316	117	164	102		345	152	157	131		1	84.9097	62.3731
330	134	177	110		301	126	162	115		370	180	184	164		2	85.8751	65.4957
314	131	164	114		288	128	143	103		356	158	180	134		3	86.6155	77.439
222	94	108	80		256	116	138	102		366	173	179	154
306	103	163	90		286	120	180	105		257	102	127	85
305	118	173	104		289	124	152	108		298	130	159	115
321	123	162	104		322	121	164	94		312	146	166	118		Average	85.8001	68.436
306	134	164	109		318	125	178	110		298	132	160	115		SEM	0.493862	4.5909
2408	941	1281	799		2376	977	1281	839		2602	1173	1312	1016

## Sheet: Fig 5E
EDS	% Double positive		%Double positive		%Double positive		%Double positive		%Double positive		%Double positive		%Double positive	VEH		%Double positive		%Double positive		%Double positive		%Double positive		%Double positive		%Double positive
	10		33.3333		40		12.5		20		60		8.69565			0		10		14.8148		8.21918		2.24719	*avg from 10 fields	0
	6.66667		100		0		14.2857		0		37.5		16.6667			9.09091		10		0		7.93651		3.14286	*avg from 11 fields	11.1111
	40		16.6667		21.4286		14.2857		0		50		12			0		16.6667		0		0.892857		8.33333	*avg from 12 fields	15.3846
	16.6667		100		27.2727		4		0		30		0			0		33.3333		0		1.36986				0
	36.3636		22.2222		22.2222		5.88235		0		25		10			0		0		7.69231		2.89855				0
	33.3333		15.3846		0		14.2857		0		15.3846		0			0		0		16.6667						0
	31.25		25		20		15.7895		6.25		41.1765		0			0		14.2857		11.1111						0
	30.7692		16.6667		30.7692		30		9.09091		27.2727		18.1818			16.6667		8.33333		14.2857						10
	26.3158		18.1818		9.09091		37.5		0		18.1818		18.1818			11.1111		0		0						0
	20		0		20		20		11.1111		27.5862		14.2857			0		0		0						0
	10.5263		0		0		15		7.69231		37.5		22.2222			0		25		0						0
	15.3846		25		55.5556		31.8182		0		25		18.1818			0		0		0						0
	0		25		16.6667		0		0		15.7895		18.1818			0		0		0						0
	0		22.2222		10.5263		31.25		0		28.5714		20			0		14.2857		0						0
	14.2857		25		21.0526		10.4167		0		25		27.2727			0		16.6667		0						25
	0		25		12.5		10		0		17.6471		25			0		15.3846		0						7.69231
	7.69231		28.5714		30		9.67742		28.5714		30		20			7.69231		0		0						7.14286
	9.09091		25		54.5455		27.2727		0		18.75		20			0		0		0						0
	13.3333		13.6364		0		41.6667		0		11.1111		10.5263			11.1111		0		0						2.85714
	6.66667		20		40		33.3333		9.09091		42.8571		17.6471			0		0		0						14.2857
	8.33333		18.1818		27.2727		38.4615		25		25		12.5			0		0		18.1818						6.25
	0		33.3333		25		20		0		9.52381		0			10		16.6667		20						0
	0		0		0		18.75		0		22.2222		25			0		0		0						7.14286
	0		12.5		27.2727		33.3333		22.2222		7.69231		0			0		0		0						0
	0		18.1818		30.7692		8.33333		5.88235		6.66667		0			0		18.1818		0						0
	11.1111				0		33.3333				17.6471		25			0		0		0						0
	30				0		21.4286				20		0			33.3333		0		0						4.54545
	0						35.7143				12.5		12.5			0		0		11.1111						0
	8.33333						20				18.75		9.52381			0		0		0						0
	8.33333										36.3636		0			9.09091		15.7895		5.66038						0
	9.09091										18.1818		23.8095			0		11.1111		8.33333
	8.33333										10.5263		15.3846			0		0
	31.25										36.8421					0		0
	44.4444										29.4118					0		0
	12.5										20					0		0
	20										22.8571					0
	30.7692										20					0
	38.4615										13.3333					9.09091
											6.66667
											15
											17.6471				avg	3.08388	avg	6.44872	avg	4.12443	avg	4.26339	avg	4.57446	avg	3.71374
											33.3333				SEM	1.0936	SEM	1.51507	SEM	1.18782	SEM	1.59273	SEM	1.89714	SEM	1.12677
											17.1429				N	38	N	35	N	31	N	40	N	33	N	30
											10.5263
											12.5
avg	15.508	avg	25.5633	avg	20.072	avg	20.9765	avg	5.79645	avg	23.2147	avg	13.1488
SEM	2.16104	SEM	4.82447	SEM	3.12541	SEM	2.15719	SEM	1.78735	SEM	1.75003	SEM	1.59792
N	38	N	25	N	27	N	29	N	25	N	45	N	32

[truncated: 5 more sheets: Fig 5F, Fig 5G, Fig S5D, Fig 6C, Fig 6D]
